# Supplementary material for: Evaluation of morbidity in Schistosoma mansoni-positive primary and secondary school children after four years of mass drug administration of praziquantel in western Kenya
Source: Infect Dis Poverty. 2020 Jun 15;9:67. doi: 10.1186/s40249-020-00690-7 (PMC7296924; doi:10.1186/s40249-020-00690-7)
Supplement: Supplementary file 1 — Additional file 1 These are details of the raw data for the study participants (n = 295) used in the analyses of results presented in the current paper. [file 40249_2020_690_MOESM1_ESM.xlsx]

## Sheet: Aim2_baseline_Y4_morbidity_anal
ID	Study_Year	Sex	Age_years	Age_cat	Malaria_smear	Sm	Mean_epg	EPG_4cat	Portal_vein_diameter_mm	Height_Cms	PVD_adjusted	Group	STH	Trichuris	Ascaris	Hookworm	Anemia	P300WBC	School	Std_Form	Hb_g_dl	Anemia_binary	Weight_Kgs	MUAC_Cms	BMI	zbmi	Wasting	zwaz	zhaz	Stunting	bmiflag	wazflag	hazflag	Liver_texture_pattern	Hepatomegaly	Splenomegaly	Organomegaly	Portal_branch_wall_thickness	Phys_PQL_C	Emotion_PQL_C	Social_PQL_C	School_PQL_C	Total_PQL_C	Play_lake	Play_lake_water_contact	Play_lake_body_parts	Play_lake_time_day	Bathe_lake	Bathe_lake_water_contact
R212211	Baseline	F	6	1	0	1	24	1	6	117	5.12821	Baseline Sm+	1	1	1	0	4	0	Raliew Primary	2	12.2	0	18	15.6	13.1492	-1.59	0	-0.78	0.37	0	0	0	0	A	No hepatomegaly	No splenomegaly	Normal	2.5	87.5	90	100	90	91.3043	Never				Never
R212143	Baseline	F	9	1	0	1	36	1	9	126.4	7.12025	Baseline Sm+	0	0	0	0	4	0	Kanyichudo Primary	2	12.2	0	29	19.1	18.1511	0.93	0	0.16	-1	0	0	0	0	B	No hepatomegaly	Splenomegaly	Splenomegaly	3	62.5	50	50	70	58.6957	Never				Sometimes	Briefly
R212207	Baseline	M	8	1	0	1	28	1	8	126.9	6.30418	Baseline Sm+	1	1	0	0	3	0	Raliew Primary	2	10.6	1	23	16.2	14.2825	-1.09	0	-0.72	-0.06	0	0	0	0	B	No hepatomegaly	Splenomegaly	Splenomegaly	3	90.625	95	100	70	89.1304	Never				Never
R212159	Baseline	F	11	1	0	1	12	1	8	127.4	6.27943	Baseline Sm+	1	1	0	1	1	0	Kanyichudo Primary	1	6.8	1	23	15.2	14.1706	-1.78	0	999.99	-2.65	1	0	0	0	A	Hepatomegaly	No splenomegaly	Hepatomegaly	2	100	80	90	100	93.4783	Never				Often	A long time
R212152	Baseline	M	10	1	0	1	40	1	9	129.1	6.97134	Baseline Sm+	1	0	0	1	4	0	Kanyichudo Primary	2	13.1	0	30	18.2	17.9998	0.79	0	-0.24	-1.36	0	0	0	0	A	Hepatomegaly	Splenomegaly	Hepatosplenomegaly	3	53.125	25	35	80	48.913	Often	A long time	Whole body	Afternoon	Often	A long time
R212206	Baseline	M	8	1	0	1	4	1	9	129.3	6.96056	Baseline Sm+	0	0	0	0	4	0	Raliew Primary	2	13.7	0	26	17.6	15.5516	-0.13	0	0.16	0.36	0	0	0	0	A	Hepatomegaly	Splenomegaly	Hepatosplenomegaly	3	90.625	70	90	80	83.6957	Never				Sometimes	A while
R212175	Baseline	M	10	1	0	1	12	1	8	129.5	6.17761	Baseline Sm+	0	0	0	0	3	0	Raliew Primary	4	10.9	1	26	17.1	15.5036	-0.59	0	-1.18	-1.3	0	0	0	0	A	No hepatomegaly	No splenomegaly	Normal		100	85	80	70	85.8696	Sometimes	A while	Whole body	Evening	Sometimes	A while
R212088	Baseline	F	10	1	0	1	20	1	6	129.7	4.62606	Baseline Sm+	0	0	0	0	4	0	Raliew Primary	5	11.9	0	26	17.5	15.4559	-0.62	0	-1.25	-1.4	0	0	0	0	A	Hepatomegaly	No splenomegaly	Hepatomegaly	2.5	93.75	50	60	60	69.5652	Sometimes	Briefly	Legs	Morning	Sometimes	A while
R212189	Baseline	F	9	1	0	1	40	1	8	133.3	6.0015	Baseline Sm+	0	0	0	0	4	0	Raliew Primary	3	12.3	0	28.5	17.9	16.0393	-0.03	0	0.06	0.13	0	0	0	0	A	Hepatomegaly	No splenomegaly	Hepatomegaly	2.5	87.5	85	90	70	83.6957	Never				Never
R212123	Baseline	M	11	1	0	1	4	1	10	134.5	7.43494	Baseline Sm+	1	1	0	0	2	0	Kanyichudo Primary	4	8.8	1	27	16.4	14.9252	-1.28	0	999.99	-1.28	0	0	0	0	B	Hepatomegaly	Splenomegaly	Hepatosplenomegaly	2.5	75	75	80	85	78.2609	Sometimes	Briefly	Whole body	Afternoon	Often	Briefly
R212188	Baseline	M	13	2	0	1	80	1	8	134.6	5.94354	Baseline Sm+	0	0	0	0	3	0	Raliew Primary	3	11.4	1	31	19.4	17.1108	-0.56	0	999.99	-2.89	1	0	0	0		Hepatomegaly	Splenomegaly	Hepatosplenomegaly	3	96.875	80	75	75	83.6957	Never				Never
R212111	Baseline	F	11	1	0	1	28	1	9	135	6.66667	Baseline Sm+	0	0	0	0	2	0	Kanyichudo Primary	4	10.1	1	26	17	14.2661	-1.71	0	999.99	-1.5	0	0	0	0	B	Hepatomegaly	Splenomegaly	Hepatosplenomegaly	3	81.25	75	100	75	82.6087	Never				Never
R212181	Baseline	M	9	1	0	1	32	1	10	135.2	7.39645	Baseline Sm+	0	0	0	0	4	0	Raliew Primary	3	12	0	29.5	17.7	16.1387	0.06	0	0.31	0.44	0	0	0	0	A	Hepatomegaly	No splenomegaly	Hepatomegaly	1.5	65.625	45	65	40	55.4348	Never				Never
R212151	Baseline	M	10	1	0	1	8	1	8	136.5	5.86081	Baseline Sm+	0	0	0	0	4	0	Kanyichudo Primary	2	12.4	0	32.1	19.1	17.2282	0.42	0	0.18	-0.2	0	0	0	0	A	No hepatomegaly	No splenomegaly	Normal	2.5	100	75	90	80	88.0435	Never				Often	A long time
R212176	Baseline	M	9	1	0	1	64	1	7	137	5.10949	Baseline Sm+	1	1	0	0	4	0	Raliew Primary	4	12.7	0	30	17.5	15.9838	-0.04	0	0.42	0.74	0	0	0	0	A	Hepatomegaly	No splenomegaly	Hepatomegaly	2	87.5	65	60	70	72.8261	Often	A long time	Legs	Afternoon	Never
R212122	Baseline	F	11	1	0	1	20	1	8	137.1	5.83516	Baseline Sm+	0	0	0	0	4	0	Kanyichudo Primary	4	13.2	0	27	15.8	14.3644	-1.64	0	999.99	-1.19	0	0	0	0	A	Hepatomegaly	Splenomegaly	Hepatosplenomegaly	3	87.5	60	70	70	73.913	Sometimes	A while	Legs	Afternoon	Never
R212114	Baseline	M	11	1	0	1	12	1	10	137.3	7.28332	Baseline Sm+	0	0	0	0	4	0	Kanyichudo Primary	4	12.4	0	38	22.2	20.1578	1.35	0	999.99	-0.86	0	0	0	0	A	No hepatomegaly	Splenomegaly	Splenomegaly	2	90.625	90	100	100	94.5652	Often	A long time	Whole body	Morning	Sometimes	A long time
R212208	Baseline	F	10	1	0	1	84	1	6	138.3	4.33839	Baseline Sm+	1	1	0	0	4	0	Raliew Primary	2	11.8	0	29.3	17	15.3187	-0.7	0	-0.5	-0.05	0	0	0	0	B	No hepatomegaly	No splenomegaly	Normal	2	71.875	40	25	95	59.7826	Never				Sometimes	Briefly
R212107	Baseline	M	11	1	0	1	76	1	6	138.8	4.32277	Baseline Sm+	0	0	0	0	4	0	Kanyichudo Primary	4	12.3	0	30.3	19.2	15.7276	-0.72	0	999.99	-0.64	0	0	0	0	A	No hepatomegaly	No splenomegaly	Normal	2.5	71.875	30	65	75	61.9565	Often	A long time	Whole body	Evening	Sometimes	A long time
R212172	Baseline	F	11	1	0	1	36	1	12	140.3	8.5531	Baseline Sm+	0	0	0	0	4	0	Raliew Primary	4	13.5	0	33.5	19.3	17.0188	-0.1	0	999.99	-0.71	0	0	0	0	A	No hepatomegaly	Splenomegaly	Splenomegaly	3	87.5	100	100	60	86.9565	Sometimes				Never
R212078	Baseline	F	11	1	0	1	20	1	6	140.5	4.27046	Baseline Sm+	1	0	1	0	2	0	Raliew Primary	5	8.8	1	32	17.6	16.2105	-0.51	0	999.99	-0.68	0	0	0	0	A	No hepatomegaly	Splenomegaly	Splenomegaly	2	90.625	70	85	60	78.2609	Often	A long time	Whole body	Afternoon	Sometimes	A while
R212110	Baseline	M	12	1	0	1	60	1	10	142.7	7.00771	Baseline Sm+	0	0	0	0	4	0	Kanyichudo Primary	4	11.9	0	32	20	15.7146	-1.05	0	999.99	-0.9	0	0	0	0	B	No hepatomegaly	No splenomegaly	Normal	2.5	68.75	60	60	90	69.5652	Often	A long time	Whole body	Afternoon	Sometimes	A long time
R212186	Baseline	F	9	1	0	1	8	1	9	143	6.29371	Baseline Sm+	0	0	0	0	4	0	Raliew Primary	3	11.6	0	28	16.7	13.6926	-1.54	0	-0.04	1.72	0	0	0	0	B	No hepatomegaly	No splenomegaly	Normal	2.5	81.25	80	80	80	80.4348	Never				Never
R212068	Baseline	F	12	1	0	1	20	1	8	144.8	5.52486	Baseline Sm+	0	0	0	0	4	0	Kanyichudo Primary	5	12.6	0	36	19.9	17.1698	-0.37	0	999.99	-0.94	0	0	0	0	A	No hepatomegaly	No splenomegaly	Normal	3	50	65	75	85	66.3043	Sometimes	A while	Whole body	Morning	Sometimes	A while
R212171	Baseline	F	11	1	0	1	76	1	6	148.2	4.04858	Baseline Sm+	1	0	1	0	4	0	Raliew Primary	4	11.7	0	36	14.4	16.391	-0.41	0	999.99	0.48	0	0	0	0	A	Hepatomegaly	Splenomegaly	Hepatosplenomegaly	3	59.375	50	90	80	68.4783	Sometimes	A while	Whole body	Afternoon	Sometimes	Briefly
R212089	Baseline	F	11	1	0	1	16	1	8	148.8	5.37634	Baseline Sm+	0	0	0	0	4	0	Raliew Primary	5	11.6	0	42	20.5	18.969	0.7	0	999.99	0.57	0	0	0	0	A	Hepatomegaly	No splenomegaly	Hepatomegaly	2	65.625	100	70	50	70.6522	Never				Never
R212091	Baseline	M	11	1	0	1	16	1		148.8		Baseline Sm+	0	0	0	0	4	0	Raliew Primary	5	14.7	0	42	21	18.969	0.93	0	999.99	0.85	0	0	0	0	A	Hepatomegaly	No splenomegaly	Hepatomegaly	3	53.125	50	65	50	54.3478	Often	Briefly	Whole body	Morning	Often	Briefly
R212247	Baseline	F	18	2	0	1	92	1	9	149.9	6.004	Baseline Sm+	0	0	0	0	2	0	St. Philips Wera Secondary	IV	10.8	1	47	26.9	20.9168	-0.11	0	999.99	-1.99	0	0	0	0	A	No hepatomegaly	No splenomegaly	Normal	2.5	87.5	50	90	70	76.087	Sometimes	A while	Legs	Afternoon	Sometimes	Briefly
R212061	Baseline	F	14	2	0	1	20	1	10	150	6.66667	Baseline Sm+	1	1	0	1	4	0	Kanyichudo Primary	6	11.8	0	50	25.9	22.2222	0.86	0	999.99	-1.41	0	0	0	0	A	No hepatomegaly	No splenomegaly	Normal	2	71.875	75	85	80	77.1739	Never				Sometimes	A long time
R212177	Baseline	F	11	1	0	1	72	1	9	152.5	5.90164	Baseline Sm+	1	1	0	0	4	0	Raliew Primary	5	12.2	0	37	19.6	15.9097	-0.67	0	999.99	1.13	0	0	0	0	A	Hepatomegaly	No splenomegaly	Hepatomegaly	2	81.25	80	80	50	73.913	Never				Sometimes	A while
R212079	Baseline	F	12	1	0	1	84	1	9	152.5	5.90164	Baseline Sm+	0	0	0	0	4	0	Raliew Primary	5	13.2	0	40	21	17.1997	-0.36	0	999.99	0.19	0	0	0	0	B	No hepatomegaly	No splenomegaly	Normal	2.5	75	65	75	80	73.913
R212006	Baseline	F	16	2	0	1	92	1		153		Baseline Sm+	0	0	0	0	3	0	Raliew Primary	8	11.8	1	55	25.3	23.4952	0.84	0	999.99	-1.4	0	0	0	0	A	No hepatomegaly	No splenomegaly	Normal		82.1429	100	90	80	87.5	Never		Whole body		Never
R212019	Baseline	F	13	2	0	1	8	1	7	153.1	4.57218	Baseline Sm+	0	0	0	0	2	0	Raliew Primary	8	9.6	1	43	21.2	18.345	-0.19	0	999.99	-0.47	0	0	0	0	A	No hepatomegaly	No splenomegaly	Normal		87.5	90	70	80	82.6087	Sometimes	Briefly	Whole body	Midday	Sometimes	Briefly
R212011	Baseline	M	13	2	0	1	8	1	9	155	5.80645	Baseline Sm+	0	0	0	0	4	0	Raliew Primary	8	12.7	0	46	21.9	19.1467	0.39	0	999.99	-0.14	0	0	0	0	A	No hepatomegaly	No splenomegaly	Normal		93.75	70	100	80	86.9565	Sometimes	Briefly	Legs	Evening	Sometimes	Briefly
R212098	Baseline	F	14	2	0	1	84	1	8	155.3	5.15132	Baseline Sm+	0	0	0	0	4	0	Raliew Primary	6	11.7	0	41	19.9	16.9997	-1.12	0	999.99	-0.65	0	0	0	0	A	Hepatomegaly	No splenomegaly	Hepatomegaly	2.5	62.5	70	75	95	73.913	Sometimes	A long time	Whole body	Afternoon	Sometimes	A long time
R212289	Baseline	F	16	2	0	1	24	1	9	155.5	5.78778	Baseline Sm+	1	0	1	0	2	0	St. Philips Wera Secondary	I	10.9	1	55	24.1	22.7458	0.64	0	999.99	-1.03	0	0	0	0	A	No hepatomegaly	No splenomegaly	Normal	3	78.125	70	80	70	75	Sometimes	A long time	Whole body	Afternoon	Often	A long time
R212106	Baseline	F	13	2	0	1	52	1	9	155.7	5.78035	Baseline Sm+	0	0	0	0	4	0	Raliew Primary	6	14.1	0	51	24.5	21.0374	0.78	0	999.99	-0.1	0	0	0	0	A	Hepatomegaly	Splenomegaly	Hepatosplenomegaly	2.5	93.75	80	90	80	86.9565	Never				Never
R212002	Baseline	F	13	2	0	1	76	1	7	155.9	4.49006	Baseline Sm+	1	1	0	0	3	0	Raliew Primary	7	11.3	1	36	19.3	14.8119	-2.08	1	999.99	-0.07	0	0	0	0	A	No hepatomegaly	Splenomegaly	Splenomegaly		71.875	60	80	90	75	Sometimes	Briefly	Legs	Afternoon	Sometimes	Briefly
R212252	Baseline	F	16	2	0	1	4	1	9	156	5.76923	Baseline Sm+	0	0	0	0	4	0	Rarieda Secondary School	II	13.6	0	65	29.6	26.7094	1.59	0	999.99	-0.96	0	0	0	0	A	No hepatomegaly	No splenomegaly	Normal	3	46.875	50	85	65	59.7826	Often	A while	Whole body	Afternoon	Never	Briefly
R212269	Baseline	F	14	2	0	1	40	1	8	156	5.12821	Baseline Sm+	0	0	0	0	4	0	Kokise Secondary	I	13.5	0	40	19.7	16.4366	-1.42	0	999.99	-0.55	0	0	0	0	A	Hepatomegaly	Splenomegaly	Hepatosplenomegaly	2	75	60	65	70	68.4783	Sometimes	A long time	Whole body	Afternoon	Sometimes	A long time
R212057	Baseline	F	12	1	0	1	55.3333	1	8	156	5.12821	Baseline Sm+	0	0	0	0	4	0	Kanyichudo Primary	6	12.5	0	52	24.1	21.3675	1.16	0	999.99	0.7	0	0	0	0	A	No hepatomegaly	No splenomegaly	Normal	2.5	71.875	80	90	75	78.2609	Sometimes	A while	Whole body	Afternoon	Sometimes	A while
R212117	Baseline	F	11	1	0	1	52	1	9	156.2	5.76184	Baseline Sm+	0	0	0	0	4	0	Kanyichudo Primary	4	11.6	0	44	21.7	18.0339	0.34	0	999.99	1.69	0	0	0	0	A	Hepatomegaly	Splenomegaly	Hepatosplenomegaly	2	68.75	70	100	90	80.4348	Never				Sometimes	A long time
R212087	Baseline	F	13	2	0	1	64	1	9	157	5.73248	Baseline Sm+	0	0	0	0	4	0	Raliew Primary	5	12.9	0	42	20.5	17.0392	-0.78	0	999.99	0.09	0	0	0	0	A	Hepatomegaly	No splenomegaly	Hepatomegaly	2	75	70	75	70	72.8261	Never				Sometimes	Briefly
R212013	Baseline	F	13	2	0	1	24	1		157.4		Baseline Sm+	0	0	0	0	4	0	Raliew Primary	8	12.4	0	40	20.7	16.1455	-1.25	0	999.99	0.15	0	0	0	0	B	Hepatomegaly	Splenomegaly	Hepatosplenomegaly		81.25	70	90	70	78.2609	Never				Never
R212255	Baseline	F	15	2	0	1	24	1	10	157.6	6.34518	Baseline Sm+	0	0	0	0	4	0	Rarieda Secondary School	I	13.8	0	60	26.3	24.1568	1.16	0	999.99	-0.59	0	0	0	0	A	No hepatomegaly	No splenomegaly	Normal	3	62.5	50	90	65	66.3043	Often	A long time	Whole body	Afternoon	Sometimes	Briefly
R212005	Baseline	F	16	2	0	1	40	1	10	157.7	6.34115	Baseline Sm+	0	0	0	0	3	0	Raliew Primary	8	11.3	1	48	22.5	19.3009	-0.52	0	999.99	-0.71	0	0	0	0	A	Hepatomegaly	Splenomegaly	Hepatosplenomegaly		53.125	60	80	60	61.9565	Never		Whole body		Never
R212009	Baseline	M	12	1	0	1	24	1	8	157.9	5.0665	Baseline Sm+	0	0	0	0	3	0	Raliew Primary	7	11.4	1	41	21.2	16.4445	-0.59	0	999.99	1.24	0	0	0	0	A	No hepatomegaly	No splenomegaly	Normal		81.25	90	95	70	83.6957	Sometimes	A while	Whole body	Evening	Often	A while
R212246	Baseline	F	18	2	0	1	8	1	11	158	6.96203	Baseline Sm+	1	0	1	0	4	0	St. Philips Wera Secondary	IV	14	0	61	27.1	24.4352	0.92	0	999.99	-0.77	0	0	0	0	B	No hepatomegaly	No splenomegaly	Normal	3	81.25	50	65	85	71.7391	Sometimes	A while	Legs	Afternoon	Sometimes	A while
R212048	Baseline	F	14	2	0	1	72	1	8	158	5.06329	Baseline Sm+	0	0	0	0	1	0	Kanyichudo Primary	7	6.5	1	52	23.2	20.83	0.44	0	999.99	-0.26	0	0	0	0	A	No hepatomegaly	No splenomegaly	Normal	2	87.5	60	60	85	75	Sometimes	A while	Whole body	Evening	Sometimes	A while
R212003	Baseline	F	13	2	0	1	30	1	10	158	6.32911	Baseline Sm+	0	0	0	0	4	0	Raliew Primary	7	11.8	0	53	24.5	21.2306	0.84	0	999.99	0.23	0	0	0	0	A	No hepatomegaly	No splenomegaly	Normal		93.75	80	70	80	82.6087	Never		Legs		Never
R212267	Baseline	F	16	2	0	1	60	1	10	158.3	6.31712	Baseline Sm+	0	0	0	0	3	0	Kokise Secondary	I	12	1	53.5	23.8	21.3497	0.22	0	999.99	-0.62	0	0	0	0	A	Hepatomegaly	Splenomegaly	Hepatosplenomegaly	3	71.875	60	60	65	65.2174	Never				Never
R212055	Baseline	F	14	2	0	1	16	1	9	158.3	5.68541	Baseline Sm+	0	0	0	0	4	0	Kanyichudo Primary	6	12.1	0	41	21.8	16.3615	-1.46	0	999.99	-0.21	0	0	0	0	A	No hepatomegaly	No splenomegaly	Normal	2.5	56.25	55	80	75	65.2174	Never		Whole body		Often	A while
R212293	Baseline	F	16	2	0	1	60	1	8	159	5.03145	Baseline Sm+	0	0	0	0	4	0	St. Philips Wera Secondary	I	12.3	0	47	22.1	18.591	-0.81	0	999.99	-0.52	0	0	0	0	B	No hepatomegaly	No splenomegaly	Normal	3	90.625	45	100	85	81.5217	Never				Never
R212007	Baseline	M	15	2	0	1	96	1	9	159.1	5.65682	Baseline Sm+	0	0	0	0	3	0	Raliew Primary	8	11.7	1	46	21.6	18.1726	-0.73	0	999.99	-1.26	0	0	0	0	A	No hepatomegaly	No splenomegaly	Normal		75	60	70	50	65.2174	Never		Whole body		Never
R212105	Baseline	F	13	2	0	1	48	1	7	159.3	4.39422	Baseline Sm+	1	0	1	0	4	0	Raliew Primary	6	11.8	0	57	24.6	22.4617	1.18	0	999.99	0.42	0	0	0	0	B	Hepatomegaly	No splenomegaly	Hepatomegaly	3	62.5	50	70	70	63.0435	Sometimes	A while	Whole body	Afternoon	Sometimes	A long time
R212063	Baseline	M	13	2	0	1	52	1	7	159.4	4.39147	Baseline Sm+	0	0	0	0	4	0	Kanyichudo Primary	6	12.2	0	50	23	19.6786	0.6	0	999.99	0.45	0	0	0	0	B	No hepatomegaly	No splenomegaly	Normal	3	68.75	50	70	75	66.3043	Often	A long time	Whole body	Evening	Often	A long time
R212027	Baseline	M	15	2	0	1	78	1	10	159.7	6.26174	Baseline Sm+	0	0	0	0	3	0	Raliew Primary	7	12.2	1	46	22.9	18.0363	-0.79	0	999.99	-1.19	0	0	0	0	A	No hepatomegaly	No splenomegaly	Normal	2	56.25	100	50	45	61.9565	Often	A while	Legs	Evening	Sometimes	A long time
R212279	Baseline	F	16	2	0	1	76	1	10	160.3	6.2383	Baseline Sm+	0	0	0	0	4	0	Kokise Secondary	II	12.8	0	54	23	21.0149	0.11	0	999.99	-0.33	0	0	0	0	A	No hepatomegaly	No splenomegaly	Normal	3	59.375	80	100	80	77.1739	Sometimes	A while	Whole body	Midday	Sometimes	A while
R212036	Baseline	F	15	2	0	1	36	1	10	161.1	6.20732	Baseline Sm+	1	0	1	0	3	0	Kanyichudo Primary	8	11.3	1	53	24.2	20.4214	0.07	0	999.99	-0.08	0	0	0	0	A	Hepatomegaly	Splenomegaly	Hepatosplenomegaly	2.5	59.375	50	70	50	57.6087	Sometimes	A while	Legs	Morning	Often	A while
R212012	Baseline	F	14	2	0	1	58	1	11	161.1	6.82806	Baseline Sm+	0	0	0	0	3	0	Raliew Primary	8	11.6	1	44	14.1	16.9536	-1.14	0	999.99	0.19	0	0	0	0	A	No hepatomegaly	No splenomegaly	Normal		75	60	70	70	69.5652	Never				Never
R212315	Baseline	F	17	2	0	1	92	1	9	161.2	5.58313	Baseline Sm+	1	0	1	0	4	0	St. Philips Wera Secondary	III	12.9	0	54.5	23.2	20.9733	-0.02	0	999.99	-0.25	0	0	0	0	A	No hepatomegaly	No splenomegaly	Normal	2	46.875	40	62.5	45	47.7273	Sometimes	Briefly	Whole body	Evening	Sometimes	Briefly
R212032	Baseline	F	16	2	0	1	12	1	9	161.5	5.57276	Baseline Sm+	0	0	0	0	4	0	Raliew Primary	8	13.8	0	49	21.4	18.7867	-0.73	0	999.99	-0.15	0	0	0	0	A	Hepatomegaly	Splenomegaly	Hepatosplenomegaly	3.5	75	70	80	50	69.5652	Never				Never
R212251	Baseline	F	16	2	0	1	6	1	10	161.5	6.19195	Baseline Sm+	0	0	0	0	4	0	Rarieda Secondary School	II	14.3	0	64	25.7	24.5378	1.11	0	999.99	-0.15	0	0	0	0	A	No hepatomegaly	Splenomegaly	Splenomegaly	2.5	50	60	90	65	64.1304	Often	A while	Whole body	Afternoon	Sometimes	A while
R212046	Baseline	M	15	2	0	1	12	1	10	161.6	6.18812	Baseline Sm+	0	0	0	0	4	0	Kanyichudo Primary	7	15.7	0	54	24.9	20.6781	0.35	0	999.99	-0.94	0	0	0	0	B	No hepatomegaly	No splenomegaly	Normal	2.5	93.75	55	90	90	83.6957	Often	Briefly	Legs	Morning	Sometimes	Briefly
R212108	Baseline	F	12	1	0	1	80	1	8	161.6	4.9505	Baseline Sm+	0	0	0	0	2	0	Kanyichudo Primary	4	11	1	47	22.3	17.9976	0	0	999.99	1.52	0	0	0	0	A	Hepatomegaly	No splenomegaly	Hepatomegaly	2.5	65.625	80	80	85	76.087	Never				Sometimes	Briefly
R212270	Baseline	M	17	2	0	1	36	1	12	162	7.40741	Baseline Sm+	0	0	0	0	3	0	Kokise Secondary	I	12	1	50	22.4	19.052	-0.87	0	999.99	-1.72	0	0	0	0	A	Hepatomegaly	Splenomegaly	Hepatosplenomegaly	3	75	45	35	70	57.9545	Often	Briefly	Whole body	Midday	Often	Briefly
R212253	Baseline	F	16	2	0	1	4	1	11	162	6.79012	Baseline Sm+	0	0	0	0	4	0	Rarieda Secondary School	II	12.2	0	61	26	23.2434	0.78	0	999.99	-0.08	0	0	0	0	A	No hepatomegaly	Splenomegaly	Splenomegaly	3	68.75	50	80	50	63.0435	Often	A while	Legs	Evening	Sometimes	Briefly
R212234	Baseline	F	18	2	0	1	12	1	11	162.3	6.77757	Baseline Sm+	0	0	0	0	3	0	Kokise Secondary	IV	12	1	59	24.2	22.3983	0.36	0	999.99	-0.11	0	0	0	0	A	No hepatomegaly	No splenomegaly	Normal	3	93.75	100	100	90	95.6522	Sometimes	A long time	Legs	Afternoon	Sometimes	A while
R212317	Baseline	M	17	2	0	1	78	1	8	162.5	4.92308	Baseline Sm+	0	0	0	0	2	0	St. Philips Wera Secondary	III	10.1	1	66.5	25.4	25.1834	1.24	0	999.99	-1.66	0	0	0	0	A	No hepatomegaly	No splenomegaly	Normal	3	68.75	60	90	80	73.913	Never				Never
R212259	Baseline	F	16	2	0	1	12	1	9	163	5.52147	Baseline Sm+	0	0	0	0	3	0	Rarieda Secondary School	I	11.3	1	52	22.5	19.5717	-0.41	0	999.99	0.07	0	0	0	0	A	Hepatomegaly	No splenomegaly	Hepatomegaly	2	93.75	70	90	70	82.6087	Never	Briefly	Legs		Never	Briefly
R212035	Baseline	F	15	2	0	1	88	1	10	163	6.13497	Baseline Sm+	0	0	0	0	2	0	Kanyichudo Primary	8	10.2	1	76	33	28.6048	2.07	0	999.99	0.19	0	0	0	0	A	No hepatomegaly	No splenomegaly	Normal	3	53.125	60	35	55	51.087	Sometimes	A long time	Whole body	Morning	Sometimes	Briefly
R212260	Baseline	F	15	2	0	1	56	1	10	163.2	6.12745	Baseline Sm+	0	0	0	0	3	0	Kokise Secondary	I	11.5	1	52.5	22.9	19.7115	-0.18	0	999.99	0.22	0	0	0	0	A	No hepatomegaly	No splenomegaly	Normal	2.5	93.75	90	100	80	91.3043	Never				Never
R212233	Baseline	F	18	2	0	1	68	1	9	163.5	5.50459	Baseline Sm+	0	0	0	0	4	0	Kokise Secondary	IV	13.4	0	75	30	28.056	1.73	0	999.99	0.07	0	0	0	0	A	No hepatomegaly	No splenomegaly	Normal	3	93.75	100	100	90	95.6522	Sometimes	A while	Whole body	Afternoon	Sometimes	A while
R212318	Baseline	F	17	2	0	1	24	1	11	163.7	6.71961	Baseline Sm+	1	1	0	1	2	0	St. Philips Wera Secondary	III	9.8	1	69	26.6	25.7485	1.3	0	999.99	0.13	0	0	0	0	A	No hepatomegaly	No splenomegaly	Normal	2.5	59.375	55	80	50	60.8696	Sometimes	A while	Legs	Midday	Sometimes	A while
R212245	Baseline	F	16	2	0	1	28	1	10	164.1	6.09385	Baseline Sm+	0	0	0	0	4	0	St. Philips Wera Secondary	IV	12.7	0	61	24.3	22.6523	0.61	0	999.99	0.23	0	0	0	0	A	No hepatomegaly	Splenomegaly	Splenomegaly	2.5	62.5	70	70	80	69.5652	Sometimes	Briefly	Whole body	Midday	Sometimes	Briefly
R212257	Baseline	M	16	2	0	1	4	1	12	164.2	7.30816	Baseline Sm+	0	0	0	0	4	0	Rarieda Secondary School	I	13.8	0	54	22.9	20.0285	-0.19	0	999.99	-1.12	0	0	0	0	A	No hepatomegaly	No splenomegaly	Normal	2.5	90.625	65	95	70	81.5217	Sometimes	Briefly	Whole body	Midday	Never	A while
R212101	Baseline	F	13	2	0	1	48	1	11	164.5	6.68693	Baseline Sm+	0	0	0	0	4	0	Raliew Primary	6	13.7	0	48	22.5	17.7382	-0.45	0	999.99	1.17	0	0	0	0	B	Hepatomegaly	Splenomegaly	Hepatosplenomegaly	3.48	93.75	80	90	90	89.1304	Never				Sometimes	Briefly
R212224	Baseline	M	17	2	0	1	20	1	10	165.3	6.04961	Baseline Sm+	1	0	1	0	4	0	Rarieda Secondary School	III	15.8	0	60	26.5	21.9586	0.29	0	999.99	-1.29	0	0	0	0	A	No hepatomegaly	No splenomegaly	Normal	3	81.25	50	60	70	67.3913	Never				Never
R212242	Baseline	M	16	2	0	1	88	1	10	165.6	6.03865	Baseline Sm+	0	0	0	0	4	0	St. Philips Wera Secondary	IV	16.4	0	60	24.7	21.8792	0.5	0	999.99	-0.94	0	0	0	0	A	Hepatomegaly	Splenomegaly	Hepatosplenomegaly	3	75	45	70	55	62.5	Sometimes	Briefly	Whole body	Morning	Sometimes	Briefly
R212295	Baseline	M	17	2	0	1	84	1	11	166.3	6.61455	Baseline Sm+	0	0	0	0	4	0	St. Philips Wera Secondary	I	15.5	0	59	24.4	21.3338	0.07	0	999.99	-1.16	0	0	0	0	B	No hepatomegaly	No splenomegaly	Normal	3.5	71.875	45	95	40	64.1304	Sometimes	A while	Whole body	Afternoon	Sometimes	A while
R212273	Baseline	M	17	2	0	1	28	1	10	166.4	6.00962	Baseline Sm+	0	0	0	0	4	0	Kokise Secondary	I	14.1	0	52.5	21.2	18.9606	-0.91	0	999.99	-1.15	0	0	0	0	B	No hepatomegaly	No splenomegaly	Normal	3	93.75	90	100	50	84.7826	Sometimes	Briefly	Legs	Afternoon	Never
R212311	Baseline	M	18	2	0	1	44	1	10	166.5	6.00601	Baseline Sm+	1	1	0	0	4	0	St. Philips Wera Secondary	II	15.1	0	56	22.9	20.2004	-0.58	0	999.99	-1.29	0	0	0	0	A	No hepatomegaly	No splenomegaly	Normal	2.5	93.75	80	100	50	82.5	Never				Never
R212026	Baseline	M	13	2	0	1	72	1	8	166.5	4.8048	Baseline Sm+	0	0	0	0	2	0	Raliew Primary	7	11	1	48	21.5	17.3146	-0.45	0	999.99	1.41	0	0	0	0	A	No hepatomegaly	No splenomegaly	Normal		37.5	65	50	60	51.087	Sometimes	A while	Legs	Morning	Never
R212294	Baseline	M	17	2	0	1	40	1	12	166.9	7.18993	Baseline Sm+	0	0	0	0	4	0	St. Philips Wera Secondary	I	15.4	0	58	23.7	20.8217	-0.12	0	999.99	-1.08	0	0	0	0	B	No hepatomegaly	Splenomegaly	Splenomegaly	2.5	62.5	40	75	25	52.1739	Sometimes	A long time	Whole body	Afternoon	Sometimes	Briefly
R212102	Baseline	M	16	2	0	1	48	1	8	167	4.79042	Baseline Sm+	0	0	0	0	4	0	Raliew Primary	6	13.8	0	54	23.6	19.3625	-0.47	0	999.99	-0.76	0	0	0	0	A	Hepatomegaly	No splenomegaly	Hepatomegaly	3	93.75	100	80	70	86.9565	Never				Often	A while
R212287	Baseline	M	16	2	0	1	12	1	10	167.4	5.97372	Baseline Sm+	0	0	0	0	3	0	St. Philips Wera Secondary	I	11.4	1	57	24.5	20.3406	-0.06	0	999.99	-0.71	0	0	0	0	A	No hepatomegaly	No splenomegaly	Normal	2.5	87.5	70	80	80	80.4348	Never				Never
R212326	Baseline	M	17	2	0	1	72	1	9	167.6	5.36993	Baseline Sm+	0	0	0	0	2	0	St. Philips Wera Secondary	III	9.6	1	59	23.2	21.0041	-0.05	0	999.99	-0.99	0	0	0	0	B	No hepatomegaly	No splenomegaly	Normal	3	71.875	45	75	45	60.8696	Sometimes	A while	Legs	Evening	Sometimes	A while
R212310	Baseline	M	18	2	0	1	4	1	12	168.5	7.12166	Baseline Sm+	0	0	0	0	4	0	St. Philips Wera Secondary	I	15.9	0	64	26.8	22.5414	0.29	0	999.99	-1.02	0	0	0	0	A	No hepatomegaly	Splenomegaly	Splenomegaly	3	87.5	70	80	70	78.2609	Sometimes	Briefly	Whole body	Evening	Sometimes	Briefly
R212220	Baseline	F	16	2	0	1	32	1	6	168.6	3.55872	Baseline Sm+	0	0	0	0	4	0	Rarieda Secondary School	III	15.1	0	64	27.5	22.5146	0.57	0	999.99	0.9	0	0	0	0	A	No hepatomegaly	No splenomegaly	Normal	2.5	84.375	50	45	95	70.6522	Never	Briefly	Legs	Evening	Sometimes	Briefly
R212320	Baseline	F	16	2	0	1	16	1	9	168.6	5.33808	Baseline Sm+	0	0	0	0	2	0	Rarieda Secondary School	III	10	1	64	27.5	22.5146	0.57	0	999.99	0.9	0	0	0	0	A	No hepatomegaly	No splenomegaly	Normal	2	62.5	55	80	75	67.3913	Sometimes	Briefly	Whole body	Afternoon	Sometimes	Briefly
R212314	Baseline	M	18	2	0	1	80	1	9	169	5.32544	Baseline Sm+	0	0	0	0	4	0	St. Philips Wera Secondary	II	13.5	0	65	27.1	22.7583	0.36	0	999.99	-0.96	0	0	0	0	A	Hepatomegaly	No splenomegaly	Hepatomegaly	3	93.75	50	80	70	76.087	Sometimes	A long time	Whole body	Midday	Often	A while
R212305	Baseline	F	16	2	0	1	36	1	11	169.3	6.49734	Baseline Sm+	1	1	0	0	4	0	St. Philips Wera Secondary	II	13	0	70	26.5	24.4222	1.08	0	999.99	1	0	0	0	0	A	No hepatomegaly	Splenomegaly	Splenomegaly	3	100	85	90	80	90.2174	Sometimes	A long time	Legs	Afternoon	Sometimes	A long time
R212329	Baseline	M	18	2	0	1	90	1	13	171.3	7.58903	Baseline Sm+	0	0	0	0	4	0	St. Philips Wera Secondary	IV	14	0	60	24.2	20.4473	-0.48	0	999.99	-0.65	0	0	0	0	A	No hepatomegaly	Splenomegaly	Splenomegaly	2.5	65.625	55	60	45	57.6087	Often	A while	Whole body	Afternoon	Often	A long time
R212256	Baseline	M	16	2	0	1	8	1	9	172.4	5.22042	Baseline Sm+	0	0	0	0	4	0	Rarieda Secondary School	I	13.6	0	59	23.4	19.8508	-0.26	0	999.99	-0.06	0	0	0	0	B	Hepatomegaly	No splenomegaly	Hepatomegaly	2	90.625	80	95	80	86.9565	Sometimes	Briefly	Whole body	Midday	Never	Briefly
R212248	Baseline	F	17	2	0	1	28	1	9	172.6	5.21437	Baseline Sm+	0	0	0	0	3	0	St. Philips Wera Secondary	IV	12	1	64	27	21.4832	0.15	0	999.99	1.46	0	0	0	0	A	No hepatomegaly	No splenomegaly	Normal	2	87.5	30	70	60	65.2174	Sometimes	A while	Legs	Midday	Sometimes	A while
R212300	Baseline	M	17	2	0	1	4	1	7	172.7	4.05327	Baseline Sm+	0	0	0	0	4	0	St. Philips Wera Secondary	IV	14.6	0	55	23.5	18.4407	-1.17	0	999.99	-0.32	0	0	0	0	A	No hepatomegaly	No splenomegaly	Normal	2.5	93.75	80	80	90	86.9565	Never
R212321	Baseline	M	18	2	0	1	96	1	11	173.2	6.35104	Baseline Sm+	1	1	0	0	4	0	St. Philips Wera Secondary	III	15.6	0	55	23.5	18.3344	-1.44	0	999.99	-0.39	0	0	0	0	A	No hepatomegaly	No splenomegaly	Normal	2.5	62.5	70	75	70	68.4783	Sometimes		Whole body	Afternoon	Sometimes	A long time
R212319	Baseline	F	17	2	0	1	20	1	11	173.2	6.35104	Baseline Sm+	0	0	0	0	4	0	St. Philips Wera Secondary	III	12.8	0	73.5	26	24.5014	1	0	999.99	1.55	0	0	0	0	A	No hepatomegaly	No splenomegaly	Normal	3	53.125	40	70	60	55.4348	Sometimes	Briefly	Whole body	Midday	Sometimes	Briefly
R212100	Baseline	F	13	2	0	1	40	1	7	173.6	4.03226	Baseline Sm+	0	0	0	0	4	0	Raliew Primary	6	13.8	0	60	23.6	19.9091	0.41	0	999.99	2.48	0	0	0	0	B	No hepatomegaly	No splenomegaly	Normal	3.5	93.75	85	90	75	86.9565	Never				Never
R212301	Baseline	M	17	2	0	1	68	1	11	174.7	6.29651	Baseline Sm+	0	0	0	0	2	0	St. Philips Wera Secondary	I	9.9	1	66	25.1	21.6251	0.18	0	999.99	-0.06	0	0	0	0	A	No hepatomegaly	No splenomegaly	Normal	2.5	96.875	56.25	70	60	75	Never				Never
R212336	Baseline	F	16	2	0	1	24	1	13	175.5	7.40741	Baseline Sm+	0	0	0	0	3	0	Rarieda Secondary School	II	11.4	1	63	24.2	20.4544	-0.09	0	999.99	1.91	0	0	0	0	A	No hepatomegaly	Splenomegaly	Splenomegaly	3	50	70	75	60	61.9048	Sometimes	A while	Whole body	Afternoon	Sometimes	A while
R212221	Baseline	F	18	2	0	1	8	1	10	175.6	5.69476	Baseline Sm+	0	0	0	0	4	0	Rarieda Secondary School	III	13.5	0	61	25.8	19.7825	-0.52	0	999.99	1.9	0	0	0	0	A	No hepatomegaly	No splenomegaly	Normal	3	56.25	60	60	45	55.4348	Sometimes	A long time	Whole body	Evening	Sometimes	A long time
R212217	Baseline	M	18	2	0	1	36	1	10	176.3	5.67215	Baseline Sm+	0	0	0	0	4	0	St. Philips Wera Secondary	IV	16	0	71	29.6	22.843	0.39	0	999.99	0.02	0	0	0	0	A	No hepatomegaly	No splenomegaly	Normal	3	100	70	100	100	93.4783	Often	Briefly	Legs	Afternoon	Never	Briefly
R212286	Baseline	M	18	2	0	1	48	1	10	177	5.64972	Baseline Sm+	0	0	0	0	4	0	Kokise Secondary	III	14	0	63	26.2	20.1092	-0.62	0	999.99	0.11	0	0	0	0	A	No hepatomegaly	No splenomegaly	Normal	3	93.75	100	100	95	96.7391	Sometimes	Briefly	Whole body	Morning	Sometimes	Briefly
R212254	Baseline	M	16	2	0	1	20	1	10	180.4	5.54324	Baseline Sm+	0	0	0	0	4	0	Rarieda Secondary School	I	15.6	0	61	22.9	18.7438	-0.75	0	999.99	0.97	0	0	0	0	A	Hepatomegaly	No splenomegaly	Hepatomegaly	3	68.75	70	100	80	78.2609	Sometimes	A long time	Whole body	Morning	Sometimes	A long time
R212262	Baseline	M	16	2	0	1	8	1	11	180.5	6.09418	Baseline Sm+	0	0	0	0	2	0	Rarieda Secondary School	II	10	1	64	23.5	19.6438	-0.35	0	999.99	0.98	0	0	0	0	A	No hepatomegaly	No splenomegaly	Normal	3.5	81.25	60	70	70	71.7391	Sometimes	Briefly	Legs	Morning	Sometimes	Briefly
R212299	Baseline	M	17	2	0	1	8	1	10	185	5.40541	Baseline Sm+	0	0	0	0	4	0	St. Philips Wera Secondary	I	14.3	0	67	25	19.5763	-0.63	0	999.99	1.29	0	0	0	0	A	No hepatomegaly	No splenomegaly	Normal	2	96.875	75	90	80	87.5	Sometimes	A while	Legs	Afternoon	Sometimes	Briefly
R212059	Baseline	F	13	2	0	1	184	2	8			Baseline Sm+	0	0	0	0	3	0	Kanyichudo Primary	5	11.6	1	48	24.4				999.99			0	0	0	A	No hepatomegaly	Splenomegaly	Splenomegaly	2.5	84.375	60	95	80	80.4348	Sometimes	A while	Whole body	Morning	Often	A long time
R212197	Baseline	F	6	1	0	1	1364	3	9	115	7.82609	Baseline Sm+	0	0	0	0	2	0	Raliew Primary	1	9.3	1	19	15.8	14.3667	-0.62	0	-0.41	-0.02	0	0	0	0	A	No hepatomegaly	No splenomegaly	Normal	3	87.5	60	80	70	76.087	Never				Never
R212200	Baseline	M	6	1	0	1	100	2	8	116.5	6.86695	Baseline Sm+	0	0	0	0	4	0	Raliew Primary	1	11.4	0	19	15.6	13.9992	-1.08	0	-0.58	0.11	0	0	0	0	A	Hepatomegaly	Splenomegaly	Hepatosplenomegaly	2.5	90.625	85	100	85	90.2174	Never				Sometimes	A long time
R212203	Baseline	M	9	1	0	1	136	2	6	116.6	5.1458	Baseline Sm+	0	0	0	0	4	0	Raliew Primary	1	11.9	0	19	16	13.9752	-1.55	0	-2.92	-2.66	1	0	0	0	A	Hepatomegaly	No splenomegaly	Hepatomegaly	2	96.875		95	80	91.6667	Sometimes	A while	Whole body	Evening	Sometimes	A while
R212201	Baseline	M	8	1	0	1	164	2	8	119	6.72269	Baseline Sm+	0	0	0	0	4	0	Raliew Primary	1	12.1	0	21	15.3	14.8295	-0.65	0	-1.4	-1.46	0	0	0	0	A	Hepatomegaly	Splenomegaly	Hepatosplenomegaly	2.5	75	65	70	90	75	Never				Never
R212127	Baseline	F	10	1	0	1	592	3	9	129.6	6.94444	Baseline Sm+	0	0	0	0	4	0	Kanyichudo Primary	3	12.7	0	24	16.3	14.289	-1.37	0	-1.79	-1.41	0	0	0	0	A	No hepatomegaly	Splenomegaly	Splenomegaly	1.5	81.25	80	70	70	76.087	Never				Never
R212128	Baseline	M	9	1	0	1	217	2	8	130.5	6.13027	Baseline Sm+	0	0	0	0	2	0	Kanyichudo Primary	3	9	1	25	18.8	14.6798	-0.96	0	-0.8	-0.34	0	0	0	0	B	Hepatomegaly	Splenomegaly	Hepatosplenomegaly	3	93.75	85	95	95	92.3913	Sometimes	Briefly	Whole body	Afternoon	Sometimes	A while
R212190	Baseline	F	8	1	0	1	352	2	8	132.6	6.03318	Baseline Sm+	0	0	0	0	4	0	Raliew Primary	3	12.5	0	26.5	17.4	15.0716	-0.36	0	0.35	1.04	0	0	0	0	A	No hepatomegaly	No splenomegaly	Normal	2.5	59.375	95	100	90	82.6087	Sometimes	Briefly	Whole body	Afternoon	Sometimes	Briefly
R212185	Baseline	F	8	1	0	1	216	2	9	133	6.76692	Baseline Sm+	0	0	0	0	4	0	Raliew Primary	3	12.8	0	27	17	15.2637	-0.24	0	0.46	1.11	0	0	0	0	B	No hepatomegaly	No splenomegaly	Normal	2	75	70	70	60	69.5652	Sometimes	A while	Whole body	Afternoon	Sometimes	Briefly
R212214	Baseline	F	9	1	0	1	284	2	8	135.6	5.89971	Baseline Sm+	0	0	0	0	4	0	Raliew Primary	2	12.1	0	28	17.2	15.2279	-0.49	0	-0.04	0.51	0	0	0	0	A	No hepatomegaly	No splenomegaly	Normal	2.5	90.625	100	85	85	90.2174	Never				Never
R212094	Baseline	M	13	2	0	1	148	2	8	136.5	5.86081	Baseline Sm+	0	0	0	0	2	0	Raliew Primary	6	10.8	1	32	19	17.1745	-0.53	0	999.99	-2.63	1	0	0	0	A	Hepatomegaly	No splenomegaly	Hepatomegaly	3	56.25	55	80	50	59.7826	Often	A long time	Whole body	Afternoon	Never
R212071	Baseline	M	12	1	0	1	112	2	8	139	5.7554	Baseline Sm+	0	0	0	0	3	0	Kanyichudo Primary	5	11.2	1	30.5	18.2	15.7859	-1	0	999.99	-1.42	0	0	0	0	B	No hepatomegaly	Splenomegaly	Splenomegaly	3	78.125	45	60	80	67.3913	Sometimes	A while	Whole body	Morning	Sometimes	A long time
R212004	Baseline	M	13	2	0	1	981.5	3	7	140.9	4.96806	Baseline Sm+	1	1	0	0	2	0	Raliew Primary	8	10.1	1	35	20.6	17.6297	-0.29	0	999.99	-2.04	1	0	0	0	A	Hepatomegaly	Splenomegaly	Hepatosplenomegaly		87.5	75	80	100	85.8696	Sometimes	A while	Whole body	Afternoon	Sometimes	A while
R212121	Baseline	F	10	1	0	1	464	3	10	141.5	7.06714	Baseline Sm+	1	0	1	0	4	0	Kanyichudo Primary	4	11.2	0	35	19.5	17.4806	0.4	0	0.53	0.45	0	0	0	0	B	Hepatomegaly	Splenomegaly	Hepatosplenomegaly	3.5	81.25	70	100	90	84.7826	Sometimes	A while	Whole body	Morning	Never
R212083	Baseline	M	11	1	0	1	112	2	7	142.1	4.92611	Baseline Sm+	0	0	0	0	3	0	Raliew Primary	5	10.4	1	31	19	15.3523	-0.97	0	999.99	-0.15	0	0	0	0	B	Hepatomegaly	No splenomegaly	Hepatomegaly	2.5	90.625	95	95	80	90.2174	Never				Never
R212271	Baseline	M	14	2	0	1	336	2	9	146.5	6.14334	Baseline Sm+	0	0	0	0	2	0	Kokise Secondary	I	10.7	1	40	20.9	18.6374	-0.16	0	999.99	-2.17	1	0	0	0	A	Hepatomegaly	No splenomegaly	Hepatomegaly	2.5	81.25	45	45	30	54.3478	Sometimes	A while	Whole body	Morning	Sometimes	Briefly
R212067	Baseline	F	11	1	0	1	184	2	10	147.5	6.77966	Baseline Sm+	1	1	0	1	4	0	Kanyichudo Primary	5	12.4	0	36.5	19	16.7768	-0.22	0	999.99	0.38	0	0	0	0	A	No hepatomegaly	No splenomegaly	Normal	3	56.25	60	85	65	65.2174	Never				Never
R212024	Baseline	F	12	1	0	1	112	2	8	148	5.40541	Baseline Sm+	0	0	0	0	4	0	Raliew Primary	7	11.8	0	38	19.4	17.3484	-0.29	0	999.99	-0.47	0	0	0	0	A	No hepatomegaly	No splenomegaly	Normal		71.875	80	90	50	72.8261	Never		Whole body		Sometimes	A while
R212109	Baseline	F	12	1	0	1	112	2	10	148	6.75676	Baseline Sm+	0	0	0	0	2	0	Kanyichudo Primary	4	10.6	1	39	21	17.805	-0.08	0	999.99	-0.47	0	0	0	0	B	Hepatomegaly	Splenomegaly	Hepatosplenomegaly	3	84.375	80	90	90	85.8696	Sometimes	A long time	Whole body	Morning	Sometimes	A long time
R212070	Baseline	F	11	1	0	1	188	2	9	148	6.08108	Baseline Sm+	0	0	0	0	4	0	Kanyichudo Primary	5	12.7	0	36	19.2	16.4354	-0.39	0	999.99	0.45	0	0	0	0	A	Hepatomegaly	No splenomegaly	Hepatomegaly	2.5	87.5	80	85	75	82.6087	Never				Sometimes	A while
R212028	Baseline	F	13	2	0	1	380	2	7	148.4	4.71698	Baseline Sm+	0	0	0	0	4	0	Raliew Primary	7	12.9	0	35	20	15.8928	-1.4	0	999.99	-1.15	0	0	0	0	A	Hepatomegaly	No splenomegaly	Hepatomegaly	2.4	68.75	60	60	60	63.0435	Sometimes	Briefly	Legs	Morning	Sometimes	Briefly
R212025	Baseline	M	14	2	0	1	236	2	10	148.5	6.73401	Baseline Sm+	0	0	0	0	2	0	Raliew Primary	7	11.1	1	40	20.9	18.1387	-0.4	0	999.99	-1.91	0	0	0	0	A	No hepatomegaly	No splenomegaly	Normal		62.5	55	40	50	53.2609	Sometimes	A while	Whole body	Afternoon	Sometimes	A while
R212069	Baseline	M	12	1	0	1	378	2	9	148.6	6.05653	Baseline Sm+	1	0	1	0	2	0	Kanyichudo Primary	5	11.1	1	35.5	17.9	16.0765	-0.81	0	999.99	-0.07	0	0	0	0	A	No hepatomegaly	Splenomegaly	Splenomegaly	3	90.625	90	75	70	82.6087	Never				Never
R212066	Baseline	F	11	1	0	1	1396	3	9	149.2	6.03217	Baseline Sm+	1	1	0	0	4	0	Kanyichudo Primary	5	11.6	0	38.5	20.4	17.2951	0.02	0	999.99	0.63	0	0	0	0	A	No hepatomegaly	No splenomegaly	Normal	2	43.75	60	70	85	61.9565	Sometimes	A long time	Whole body	Evening	Sometimes	A while
R212096	Baseline	F	12	1	0	1	568	3	8	150.3	5.32269	Baseline Sm+	0	0	0	0	2	0	Raliew Primary	6	11.1	1	38	19.8	16.8215	-0.54	0	999.99	-0.14	0	0	0	0	A	Hepatomegaly	No splenomegaly	Hepatomegaly	2.5	93.75	90	85	70	85.8696	Never				Never
R212095	Baseline	F	13	2	0	1	192	2	9	152	5.92105	Baseline Sm+	0	0	0	0	4	0	Raliew Primary	6	13.6	0	43	22.8	18.6115	-0.08	0	999.99	-0.63	0	0	0	0	A	Hepatomegaly	No splenomegaly	Hepatomegaly	2.5	75	65	100	70	77.1739	Often	A while	Whole body	Midday	Often	A while
R212113	Baseline	F	12	1	0	1	300	2	8	153.1	5.22534	Baseline Sm+	0	0	0	0	4	0	Kanyichudo Primary	4	13.3	0	45	22.1	19.1983	0.47	0	999.99	0.27	0	0	0	0	A	Hepatomegaly	No splenomegaly	Hepatomegaly	3	96.875	75	75	85	84.7826	Sometimes	Briefly	Whole body	Evening	Often	Briefly
R212232	Baseline	M	16	2	0	1	200	2	9	153.4	5.86701	Baseline Sm+	0	0	0	0	3	0	Rarieda Secondary School	III	12.1	1	56	27.4	23.7978	1.08	0	999.99	-2.51	1	0	0	0	A	Hepatomegaly	No splenomegaly	Hepatomegaly	3.5	71.875	60	95	90	78.2609	Sometimes	A while	Whole body	Afternoon	Sometimes	Briefly
R212020	Baseline	F	13	2	0	1	444	3	9	153.8	5.85176	Baseline Sm+	0	0	0	0	4	0	Raliew Primary	8	13.1	0	53	25.6	22.4059	1.16	0	999.99	-0.37	0	0	0	0	A	No hepatomegaly	No splenomegaly	Normal		100	90	100	80	93.4783	Sometimes	Briefly	Whole body	Afternoon	Sometimes	Briefly
R212086	Baseline	F	12	1	0	1	224	2	9	155	5.80645	Baseline Sm+	0	0	0	0	2	0	Raliew Primary	5	10	1	44	22.2	18.3143	0.13	0	999.99	0.55	0	0	0	0	A	Hepatomegaly	No splenomegaly	Hepatomegaly	3.5	87.5	65	90	75	80.4348	Never				Never
R212103	Baseline	F	12	1	0	1	216	2	10	155	6.45161	Baseline Sm+	0	0	0	0	4	0	Raliew Primary	6	13.9	0	44	20.1	18.3143	0.13	0	999.99	0.55	0	0	0	0	A	No hepatomegaly	No splenomegaly	Normal	2.5	68.75	50	60	50	58.6957	Sometimes	Briefly	Legs	Afternoon	Sometimes	A while
R212261	Baseline	M	14	2	0	1	396.667	2	12	155.7	7.70713	Baseline Sm+	1	0	0	1	1	0	Rarieda Secondary School	I	6.3	1	42	19.3	17.325	-0.82	0	999.99	-0.97	0	0	0	0	A	Hepatomegaly	Splenomegaly	Hepatosplenomegaly	3	71.875	90	85	90	82.6087	Never	Briefly	Legs	Afternoon	Never	Briefly
R212072	Baseline	M	12	1	0	1	196	2	10	156	6.41026	Baseline Sm+	0	0	0	0	4	0	Kanyichudo Primary	5	12.3	0	49	22.8	20.1348	1.06	0	999.99	0.98	0	0	0	0	A	No hepatomegaly	Splenomegaly	Splenomegaly	2.5	68.75	70	85	55	69.5652	Often	A long time	Whole body		Sometimes	A while
R212216	Baseline	M	12	1	0	1	116	2	9	156.2	5.76184	Baseline Sm+	1	0	1	0	4	0	Raliew Primary	5	13.7	0	48	22.1	19.6734	0.9	0	999.99	1	0	0	0	0	A	Hepatomegaly	Splenomegaly	Hepatosplenomegaly	3.5	93.75	50	100	70	80.4348	Sometimes	A while	Whole body	Evening	Sometimes	A while
R212084	Baseline	M	13	2	0	1	108	2	12	156.5	7.66773	Baseline Sm+	0	0	0	0	4	0	Raliew Primary	5	13.6	0	46	22.5	18.7815	0.24	0	999.99	0.06	0	0	0	0	B	No hepatomegaly	No splenomegaly	Normal	3	65.625	45	90	70	67.3913	Sometimes	Briefly	Whole body	Evening	Sometimes	Briefly
R212047	Baseline	F	15	2	0	1	140	2	9	158.5	5.67823	Baseline Sm+	1	1	1	0	4	0	Kanyichudo Primary	7	14.2	0	48	24	19.1066	-0.42	0	999.99	-0.46	0	0	0	0	B	No hepatomegaly	No splenomegaly	Normal	2	84.375	50	80	75	73.913	Sometimes	A while	Whole body	Morning	Sometimes	A while
R212235	Baseline	F	18	2	0	1	232	2	11	159.3	6.90521	Baseline Sm+	0	0	0	0	3	0	Kokise Secondary	IV	11.2	1	52	25	20.4914	-0.26	0	999.99	-0.57	0	0	0	0	A	No hepatomegaly	No splenomegaly	Normal	3	62.5	60	55	65	60.8696	Often	A long time	Arms	Afternoon	Never
R212045	Baseline	M	14	2	0	1	252	2	9	159.4	5.64617	Baseline Sm+	0	0	0	0	4	0	Kanyichudo Primary	7	12.5	0	48	21.2	18.8914	-0.05	0	999.99	-0.49	0	0	0	0	B	Hepatomegaly	No splenomegaly	Hepatomegaly	4	71.875	65	65	70	68.4783	Never		Whole body		Never
R212292	Baseline	F	15	2	0	1	288	2	11	160.5	6.85358	Baseline Sm+	0	0	0	0	4	0	St. Philips Wera Secondary	I	13	0	74	20.1	28.7264	2.09	0	999.99	-0.17	0	0	0	0	A	No hepatomegaly	No splenomegaly	Normal	2.5	62.5	65	80	75	69.5652	Never		Whole body	Evening	Never	A long time
R212039	Baseline	F	15	2	0	1	668	3	10	160.7	6.22278	Baseline Sm+	0	0	0	0	3	0	Kanyichudo Primary	8	11.8	1	51	23.4	19.7487	-0.17	0	999.99	-0.14	0	0	0	0	A	No hepatomegaly	No splenomegaly	Normal	2	87.5	85	95	85	88.0435	Often	A while	Whole body	Evening	Often	A while
R212118	Baseline	F	12	1	0	1	380	2	11	161.3	6.81959	Baseline Sm+	0	0	0	0	4	0	Kanyichudo Primary	4	13.9	0	49	22.5	18.8333	0.34	0	999.99	1.47	0	0	0	0	B	No hepatomegaly	Splenomegaly	Splenomegaly	3	87.5	70	80	90	82.6087	Never				Often	Briefly
R212023	Baseline	M	15	2	0	1	196	2	8	161.7	4.94743	Baseline Sm+	1	1	0	0	3	0	Raliew Primary	8	12.9	1	45	21.4	17.2105	-1.24	0	999.99	-0.93	0	0	0	0	A	No hepatomegaly	Splenomegaly	Splenomegaly	2.7	90.625	70	75	35	70.6522	Never		Whole body		Never
R212017	Baseline	F	16	2	0	1	260	2	9	161.8	5.56242	Baseline Sm+	0	0	0	0	2	0	Raliew Primary	8	10.9	1	52	22.6	19.8631	-0.3	0	999.99	-0.11	0	0	0	0	A	No hepatomegaly	No splenomegaly	Normal		84.375	70	90	90	83.6957	Never		Whole body		Never
R212044	Baseline	F	15	2	0	1	212	2	7	161.8	4.32633	Baseline Sm+	0	0	0	0	4	0	Kanyichudo Primary	7	13.4	0	51	23.9	19.4811	-0.27	0	999.99	0.02	0	0	0	0	A	No hepatomegaly	No splenomegaly	Normal	2.5	68.75	50	45	60	57.6087	Sometimes	Briefly	Whole body	Evening	Often	Briefly
R212231	Baseline	F	17	2	0	1	344	2	7	162.1	4.31832	Baseline Sm+	0	0	0	0	3	0	Rarieda Secondary School	III	11.6	1	60	26.2	22.8342	0.56	0	999.99	-0.11	0	0	0	0	A	No hepatomegaly	No splenomegaly	Normal	2	87.5	60	100	50	76.087	Never		Arms		Never
R212018	Baseline	F	14	2	0	1	188	2	8	162.5	4.92308	Baseline Sm+	1	1	0	0	4	0	Raliew Primary	8	11.7	0	47	21.7	17.7988	-0.73	0	999.99	0.39	0	0	0	0	A	No hepatomegaly	No splenomegaly	Normal		96.875	85	85	95	91.3043	Sometimes	Briefly	Whole body	Afternoon	Sometimes	Briefly
R212278	Baseline	F	16	2	0	1	140	2	9	163.2	5.51471	Baseline Sm+	0	0	0	0	4	0	Kokise Secondary	II	13	0	60	24.5	22.5274	0.58	0	999.99	0.1	0	0	0	0	A	No hepatomegaly	No splenomegaly	Normal	3	84.375	45	90	55	70.6522	Sometimes	A while	Whole body	Evening	Often	A while
R212265	Baseline	F	15	2	0	1	228	2	11	163.4	6.73195	Baseline Sm+	0	0	0	0	3	0	Kokise Secondary	I	11.8	1	52.5	20.9	19.6632	-0.2	0	999.99	0.25	0	0	0	0	B	No hepatomegaly	No splenomegaly	Normal	2.5	93.75	90	100	80	91.3043	Sometimes	A while	Whole body	Midday	Sometimes	Briefly
R212022	Baseline	F	13	2	0	1	132	2	9	164.8	5.46117	Baseline Sm+	0	0	0	0	3	0	Raliew Primary	7	11.4	1	54	23	19.8829	0.4	0	999.99	1.21	0	0	0	0	A	No hepatomegaly	No splenomegaly	Normal	2	75	70	60	80	71.7391	Never		Whole body		Sometimes	Briefly
R212316	Baseline	F	17	2	0	1	240	2	10	166.1	6.02047	Baseline Sm+	0	0	0	0	4	0	St. Philips Wera Secondary	III	12.7	0	68.5	25.9	24.8285	1.08	0	999.99	0.49	0	0	0	0	A	No hepatomegaly	No splenomegaly	Normal	2	46.875	35	60	45	46.7391	Sometimes	Briefly	Whole body	Midday	Sometimes	Briefly
R212008	Baseline	F	15	2	0	1	1284	3	8	166.1	4.81638	Baseline Sm+	0	0	0	0	2	0	Raliew Primary	8	10.5	1	55	23.9	19.9353	-0.1	0	999.99	0.64	0	0	0	0	A	No hepatomegaly	Splenomegaly	Splenomegaly		100	95	75	95	92.3913	Sometimes	A while	Legs	Midday	Sometimes	A while
R212051	Baseline	F	14	2	0	1	108	2	7	166.2	4.21179	Baseline Sm+	1	0	0	1	4	0	Kanyichudo Primary	7	12.1	0	62	26.1	22.4455	0.92	0	999.99	0.92	0	0	0	0	A	No hepatomegaly	No splenomegaly	Normal	2.5	75	50	65	70	66.3043	Sometimes	Briefly	Whole body	Evening	Sometimes	Briefly
R212030	Baseline	F	14	2	0	1	424	3	12	168.3	7.13012	Baseline Sm+	0	0	0	0	3	0	Raliew Primary	7	11.5	1	64	24.1	22.595	0.96	0	999.99	1.23	0	0	0	0	B	No hepatomegaly	No splenomegaly	Normal	2.5	75	60	50	60	63.0435	Sometimes	Briefly	Whole body	Afternoon	Sometimes	Briefly
R212243	Baseline	F	18	2	0	1	192	2	10	168.7	5.92768	Baseline Sm+	0	0	0	0	4	0	St. Philips Wera Secondary	IV	12.9	0	56	23	19.677	-0.56	0	999.99	0.85	0	0	0	0	A	Hepatomegaly	No splenomegaly	Hepatomegaly	3	81.25	90	60	80	78.2609	Never				Never
R212272	Baseline	M	17	2	0	1	112	2	12	169	7.10059	Baseline Sm+	0	0	0	0	2	0	Kokise Secondary	I	9.5	1	53	22.4	18.5568	-1.11	0	999.99	-0.81	0	0	0	0	A	Hepatomegaly	Splenomegaly	Hepatosplenomegaly	3	84.375	80	90	70	81.5217	Sometimes	A long time	Legs	Evening	Sometimes	A long time
R212334	Baseline	M	18	2	0	1	600	3	10	169.3	5.90667	Baseline Sm+	0	0	0	0	4	0	Kokise Secondary	II	13.7	0	62	24.9	21.6311	-0.03	0	999.99	-0.92	0	0	0	0	A	No hepatomegaly	No splenomegaly	Normal	2.5	59.375	65	60	60	60.8696	Sometimes	Briefly	Arms;Legs	Morning	Sometimes	A long time
R212274	Baseline	M	18	2	0	1	212	2	11	169.5	6.48968	Baseline Sm+	0	0	0	0	4	0	Kokise Secondary	I	13.7	0	56	23.6	19.4917	-0.89	0	999.99	-0.89	0	0	0	0	A	Hepatomegaly	No splenomegaly	Hepatomegaly	3	100	90	90	60	86.9565	Sometimes	A while	Whole body	Evening	Sometimes	Briefly
R212266	Baseline	F	16	2	0	1	140.667	2	12	169.9	7.06298	Baseline Sm+	0	0	0	0	4	0	Kokise Secondary	I	13	0	58	24.5	20.0928	-0.22	0	999.99	1.09	0	0	0	0	B	No hepatomegaly	No splenomegaly	Normal	2.5	87.5	90	90	90	89.1304	Often	Briefly	Legs		Sometimes	Briefly
R212034	Baseline	M	15	2	0	1	164	2	10	170.2	5.87544	Baseline Sm+	0	0	0	0	4	0	Raliew Primary	8	14.8	0	55	22.7	18.9864	-0.34	0	999.99	0.16	0	0	0	0	A	No hepatomegaly	Splenomegaly	Splenomegaly	2.5	64.2857	70	65	50	62.5	Sometimes	A while	Whole body	Evening	Often	A while
R212277	Baseline	M	18	2	0	1	432	3	10	170.4	5.86854	Baseline Sm+	0	0	0	0	3	0	Kokise Secondary	II	12.6	1	66	25.2	22.7303	0.35	0	999.99	-0.77	0	0	0	0	A	Hepatomegaly	Splenomegaly	Hepatosplenomegaly	3.5	81.25	50	55	40	59.7826	Often	A long time	Whole body	Evening	Sometimes	A long time
R212033	Baseline	M	16	2	0	1	160	2	2.5	170.7	1.46456	Baseline Sm+	0	0	0	0	4	0	Raliew Primary	8	14.1	0	51.1	21.2	17.5369	-1.38	0	999.99	-0.28	0	0	0	0	A	No hepatomegaly	No splenomegaly	Normal	2	71.875	60	70	60	66.3043	Sometimes	A while	Whole body	Evening	Often	A while
R212043	Baseline	M	16	2	0	1	140	2	10	172	5.81395	Baseline Sm+	0	0	0	0	3	0	Kanyichudo Primary	7	12.7	1	51	21.6	17.239	-1.55	0	999.99	-0.12	0	0	0	0	A	No hepatomegaly	No splenomegaly	Normal	3	87.5	60	95	95	84.7826	Sometimes	Briefly	Legs	Evening	Never
R212229	Baseline	M	18	2	0	1	312	2	11	172.5	6.37681	Baseline Sm+	0	0	0	0	3	0	Rarieda Secondary School	IV	12.8	1	60	25	20.1638	-0.6	0	999.99	-0.49	0	0	0	0	A	No hepatomegaly	Splenomegaly	Splenomegaly	3	87.5	80	90	80	84.7826	Never				Never
R212285	Baseline	M	18	2	0	1	476	3	11	172.5	6.37681	Baseline Sm+	0	0	0	0	4	0	Kokise Secondary	III	14.1	0	65	25	21.8442	0.05	0	999.99	-0.49	0	0	0	0	B	No hepatomegaly	No splenomegaly	Normal	3.5	81.25	60	70	65	70.6522	Sometimes	A while	Whole body	Afternoon	Sometimes	A while
R212282	Baseline	M	18	2	0	1	868	3	10	173.5	5.76369	Baseline Sm+	0	0	0	0	3	0	Kokise Secondary	III	12.7	1	61.5	27.9	20.4304	-0.49	0	999.99	-0.35	0	0	0	0	A	No hepatomegaly	No splenomegaly	Normal	2.5	93.75	95	100	85	93.4783	Sometimes	A while	Whole body	Midday	Sometimes	A while
R212241	Baseline	F	18	2	0	1	252	2	11	175.6	6.26424	Baseline Sm+	0	0	0	0	4	0	St. Philips Wera Secondary	IV	15.2	0	66	25.1	21.404	0.05	0	999.99	1.9	0	0	0	0	A	Hepatomegaly	Splenomegaly	Hepatosplenomegaly	2.5	81.25	60	50	50	63.0435	Sometimes	A while	Whole body	Midday	Sometimes	Briefly
R212240	Baseline	M	18	2	0	1	388	2	11	176.3	6.23936	Baseline Sm+	0	0	0	0	4	0	St. Philips Wera Secondary	IV	15.6	0	81	29.6	26.0604	1.3	0	999.99	0.02	0	0	0	0	B	Hepatomegaly	No splenomegaly	Hepatomegaly	3.5	90.625	70	80	40	72.8261	Sometimes	A while	Whole body	Afternoon	Sometimes	A while
R212324	Baseline	M	17	2	0	1	132	2	11	177.4	6.20068	Baseline Sm+	0	0	0	0	3	0	St. Philips Wera Secondary	III	13.1	1	66	25.4	20.9718	-0.06	0	999.99	0.29	0	0	0	0	A	No hepatomegaly	No splenomegaly	Normal	3	81.25	75	95	70	80.4348	Sometimes	A while	Whole body	Afternoon	Sometimes	A while
R212327	Baseline	M	18	2	0	1	116	2	10	180	5.55556	Baseline Sm+	0	0	0	0	4	0	St. Philips Wera Secondary	III	13.5	0	62	23.6	19.1358	-1.05	0	999.99	0.52	0	0	0	0	A	Hepatomegaly	No splenomegaly	Hepatomegaly	2.5	84.375	85	85	85	84.7826	Often		Whole body	Midday	Often	A long time
R212298	Baseline	M	17	2	0	1	140	2	11	180.5	6.09418	Baseline Sm+	0	0	0	0	4	0	St. Philips Wera Secondary	I	15.9	0	58	21.9	17.8022	-1.5	0	999.99	0.7	0	0	0	0	A	No hepatomegaly	Splenomegaly	Splenomegaly	2.5	93.75	90	100	75	90.2174	Sometimes	A while	Legs	Afternoon	Sometimes	A while
R212199	Baseline	F	8	1	1	1	36	1	7	115.5	6.06061	Baseline Sm+	0	0	0	0	3	1	Raliew Primary	1	10.5	1	18	14.5	13.493	-1.48	0	-2.24	-1.91	0	0	0	0	A	Hepatomegaly	Splenomegaly	Hepatosplenomegaly	2.5	75	50	60	55	61.9565	Never				Never
R212205	Baseline	F	6	1	1	1	6	1	9	117.3	7.67263	Baseline Sm+	1	0	1	0	2	67	Raliew Primary	1	9.3	1	20	15.6	14.5356	-0.5	0	-0.05	0.42	0	0	0	0	A	Hepatomegaly	Splenomegaly	Hepatosplenomegaly	2.5	75	65	75	80	73.8636	Never				Never
R212209	Baseline	F	9	1	1	1	20	1	9	120.3	7.4813	Baseline Sm+	0	0	0	0	4	18	Raliew Primary	2	11.8	0	22	16.3	15.2017	-0.5	0	-1.59	-2	0	0	0	0		No hepatomegaly	Splenomegaly	Splenomegaly	3	71.875	65	100	55	72.8261	Sometimes	Briefly	Legs	Afternoon	Never
R212164	Baseline	M	9	1	1	1	20	1	7	120.8	5.7947	Baseline Sm+	0	0	0	0	4	4	Kanyichudo Primary	1	13.4	0	24	15.1	16.4466	0.24	0	-1.09	-1.96	0	0	0	0	A	Hepatomegaly	No splenomegaly	Hepatomegaly	2.5	93.75	90	90	90	91.3043	Never				Sometimes	Briefly
R212147	Baseline	M	9	1	1	1	72	1	11	123	8.94309	Baseline Sm+	0	0	0	0	3	17	Kanyichudo Primary	2	10.8	1	25	16.6	16.5246	0.28	0	-0.8	-1.59	0	0	0	0	B	Hepatomegaly	Splenomegaly	Hepatosplenomegaly	3	65.625	45	45	90	61.9565	Never				Never
R212193	Baseline	F	9	1	1	1	52	1	7	124.4	5.62701	Baseline Sm+	0	0	0	0	4	1	Raliew Primary	1	12.6	0	25	18.1	16.1547	0.03	0	-0.75	-1.32	0	0	0	0	A	Hepatomegaly	Splenomegaly	Hepatosplenomegaly	2.5	68.75	55	60	55	60.8696	Never				Never
R212158	Baseline	F	7	1	1	1	76	1	5	125.4	3.98724	Baseline Sm+	0	0	0	0	4	20	Kanyichudo Primary	1	12	0	24	16.4	15.2622	-0.09	0	0.44	0.84	0	0	0	0	A	Hepatomegaly	Splenomegaly	Hepatosplenomegaly	2.5	68.75	50	70	80	67.3913	Never				Sometimes	Briefly
R212140	Baseline	M	11	1	1	1	72	1	10	128.2	7.80031	Baseline Sm+	0	0	0	0	4	80	Kanyichudo Primary	3	11.3	0	28	17	17.0366	0.05	0	999.99	-2.22	1	0	0	0	A	Hepatomegaly	Splenomegaly	Hepatosplenomegaly	3	68.75	50	60	100	69.5652	Never				Never
R212166	Baseline	M	7	1	1	1	96	1	9	128.2	7.02028	Baseline Sm+	0	0	0	0	4	45	Kanyichudo Primary	1	12.3	0	25	15.1	15.2112	-0.2	0	0.63	1.22	0	0	0	0	A	Hepatomegaly	No splenomegaly	Hepatomegaly	2.5	93.75	100	100	90	95.6522	Never				Never
R212160	Baseline	F	10	1	1	1	96	1	8	128.8	6.21118	Baseline Sm+	0	0	0	0	4	38	Kanyichudo Primary	1	11.7	0	25.5	17.7	15.3712	-0.67	0	-1.38	-1.54	0	0	0	0	B	No hepatomegaly	Splenomegaly	Splenomegaly	2.5	75	70	90	80	78.2609	Never				Never
R212146	Baseline	F	9	1	1	1	16	1	7	129.5	5.40541	Baseline Sm+	0	0	0	0	3	41	Kanyichudo Primary	2	10.7	1	24	16	14.3111	-1.09	0	-1.01	-0.49	0	0	0	0	A	Hepatomegaly	Splenomegaly	Hepatosplenomegaly	2.5	81.25	80	80	90	82.6087	Never				Never
R212192	Baseline	F	8	1	1	1	92	1	9	129.8	6.93374	Baseline Sm+	1	1	0	0	4	41	Raliew Primary	3	11.3	0	32	20.9	18.9933	1.49	0	1.42	0.56	0	0	0	0	B	Hepatomegaly	Splenomegaly	Hepatosplenomegaly	3	78.125	80	75	60	73.913	Often	Briefly	Whole body	Afternoon	Sometimes	Briefly
R212195	Baseline	F	9	1	1	1	52	1	9	131.8	6.82853	Baseline Sm+	1	0	0	1	4	22	Raliew Primary	1	11.3	0	29	17.8	16.6943	0.3	0	0.16	-0.11	0	0	0	0	A	Hepatomegaly	No splenomegaly	Hepatomegaly	2.5	81.25	50	60	75	68.4783	Never				Never
R212112	Baseline	M	10	1	1	1	88	1	8	132	6.06061	Baseline Sm+	0	0	0	0	4	98	Kanyichudo Primary	4	11.6	0	29	18	16.6437	0.11	0	-0.45	-0.91	0	0	0	0	A	No hepatomegaly	No splenomegaly	Normal	3.5	37.5	30	65	30	40.2174	Never				Sometimes	A while
R212052	Baseline	M	13	2	1	1	24	1	9	132.2	6.80787	Baseline Sm+	1	0	0	1	4	18	Kanyichudo Primary	7	12.2	0	28	16.9	16.0212	-1.22	0	999.99	-3.21	1	0	0	0	A	No hepatomegaly	Splenomegaly	Splenomegaly	3	75	40	50	70	60.8696	Often	A long time	Whole body	Evening	Sometimes	A long time
R212129	Baseline	F	11	1	1	1	40	1	10	134.5	7.43494	Baseline Sm+	0	0	0	0	3	6	Kanyichudo Primary	3	11	1	27	16.5	14.9252	-1.26	0	999.99	-1.58	0	0	0	0	A	No hepatomegaly	Splenomegaly	Splenomegaly	2	100	80	80	100	91.3043	Sometimes	A while	Arms;Legs	Morning	Sometimes	A while
R212136	Baseline	F	10	1	1	1	64	1	8	134.8	5.93472	Baseline Sm+	1	1	0	0	4	15	Kanyichudo Primary	3	11.2	0	27.5	17.8	15.134	-0.81	0	-0.89	-0.6	0	0	0	0	B	No hepatomegaly	Splenomegaly	Splenomegaly	3	75	55	50	65	63.0435	Sometimes	A while	Whole body	Morning	Sometimes	A while
R212119	Baseline	F	10	1	1	1	84	1	7	136.4	5.13196	Baseline Sm+	0	0	0	0	3	7	Kanyichudo Primary	4	11.1	1	28	16.7	15.0498	-0.87	0	-0.78	-0.35	0	0	0	0	A	Hepatomegaly	Splenomegaly	Hepatosplenomegaly	3	62.5	80	80	60	69.5652	Often	A long time	Whole body	Afternoon	Often	A long time
R212163	Baseline	M	9	1	1	1	8	1	8	137	5.83942	Baseline Sm+	1	0	0	1	4	72	Kanyichudo Primary	1	13.1	0	30	16.6	15.9838	-0.04	0	0.42	0.74	0	0	0	0	A	Hepatomegaly	Splenomegaly	Hepatosplenomegaly	2	65.625	45	75	45	58.6957	Never				Never
R212073	Baseline	M	12	1	1	1	4	1	8	139	5.7554	Baseline Sm+	1	0	1	0	4	48	Kanyichudo Primary	5	12.6	0	30	17.5	15.5271	-1.18	0	999.99	-1.42	0	0	0	0	A	Hepatomegaly	No splenomegaly	Hepatomegaly	3	53.125	55	43.75	75	56.8182	Often	A long time	Whole body	Midday	Often	Briefly
R212115	Baseline	M	12	1	1	1	56	1	6	140.1	4.28266	Baseline Sm+	0	0	0	0	4	11	Kanyichudo Primary	4	11.9	0	31	19.5	15.7938	-1	0	999.99	-1.27	0	0	0	0	A	No hepatomegaly	Splenomegaly	Splenomegaly	2.5	87.5	90	80	70	82.6087	Sometimes	Briefly	Legs	Evening	Often	A long time
R212074	Baseline	M	12	1	1	1	56	1	9	140.3	6.41483	Baseline Sm+	1	1	0	0	2	198	Kanyichudo Primary	5	10.4	1	31	17.2	15.7488	-1.03	0	999.99	-1.24	0	0	0	0	B	No hepatomegaly	Splenomegaly	Splenomegaly	2.5	81.25	55	90	80	77.1739	Never				Never
R212165	Baseline	M	10	1	1	1	30	1	10	141.5	7.06714	Baseline Sm+	0	0	0	0		6	Kanyichudo Primary	1		1	30	17.1	14.9833	-0.96	0	-0.24	0.58	0	0	0	0	B	Hepatomegaly	No splenomegaly	Hepatomegaly	2	71.875	85	95	65	78.2609	Never				Never
R212116	Baseline	F	10	1	1	1	76	1	8	142.4	5.61798	Baseline Sm+	1	0	1	0	4	113	Kanyichudo Primary	4	12.1	0	34	18.9	16.7671	0.07	0	0.37	0.59	0	0	0	0	A	Hepatomegaly	Splenomegaly	Hepatosplenomegaly	3.5	90.625	60	55	55	68.4783	Sometimes	Briefly	Whole body	Morning	Often	Briefly
R212168	Baseline	F	11	1	1	1	48	1	9	142.4	6.32022	Baseline Sm+	0	0	0	0	3	5	Raliew Primary	4	11	1	34	17.9	16.7671	-0.23	0	999.99	-0.39	0	0	0	0	A	No hepatomegaly	No splenomegaly	Normal	2	75	50	45	65	60.8696	Sometimes	A long time	Arms;Legs	Afternoon	Sometimes	A while
R212153	Baseline	M	10	1	1	1	52	1	10	147.3	6.78887	Baseline Sm+	0	0	0	0	4	4	Kanyichudo Primary	2	13.3	0	38	20.4	17.5137	0.57	0	1.14	1.49	0	0	0	0	A	Hepatomegaly	No splenomegaly	Hepatomegaly	3	87.5	80	80	100	86.9565	Often	A long time	Whole body	Evening	Sometimes	A while
R212081	Baseline	M	12	1	1	1	6	1	12	148.5	8.08081	Baseline Sm+	0	0	0	0	2	3	Raliew Primary	5	9.8	1	35	17.1	15.8714	-0.95	0	999.99	-0.08	0	0	0	0	B	No hepatomegaly	Splenomegaly	Splenomegaly	2.5	68.75	65	90	90	77.1739
R212120	Baseline	F	11	1	1	1	48	1	9	149.2	6.03217	Baseline Sm+	1	1	1	0	4	9	Kanyichudo Primary	4	13.6	0	42	21.9	18.8674	0.66	0	999.99	0.63	0	0	0	0	A	Hepatomegaly	Splenomegaly	Hepatosplenomegaly	3	87.5	35	45	80	65.2174	Sometimes	Briefly	Whole body	Evening	Sometimes	Briefly
R212173	Baseline	F	14	2	1	1	24	1	9	150.4	5.98404	Baseline Sm+	0	0	0	0	4	1	Raliew Primary	4	12	0	40	20.3	17.6833	-0.79	0	999.99	-1.35	0	0	0	0	B	Hepatomegaly	No splenomegaly	Hepatomegaly	3	87.5	65	85	65	77.1739	Often	A long time	Whole body	Evening	Sometimes	Briefly
R212304	Baseline	F	15	2	1	1	44	1	11	151.2	7.27513	Baseline Sm+	0	0	0	0	3	3	St. Philips Wera Secondary	II	12	1	44	22.1	19.2464	-0.36	0	999.99	-1.52	0	0	0	0	A	No hepatomegaly	No splenomegaly	Normal	2.5	87.5	100	90	80	89.1304	Sometimes	A long time	Whole body	Afternoon	Sometimes	A while
R212092	Baseline	M	12	1	1	1	28	1	8	152.2	5.25624	Baseline Sm+	0	0	0	0	4	170	Raliew Primary	6	14	0	40	20	17.2675	-0.13	0	999.99	0.44	0	0	0	0	A	No hepatomegaly	No splenomegaly	Normal	2.5	62.5	80	90	80	76.087	Sometimes	A while	Legs	Midday	Never
R212010	Baseline	F	14	2	1	1	48	1	9	155.2	5.79897	Baseline Sm+	0	0	0	0	4	4	Raliew Primary	8	13.3	0	41	19.8	17.0216	-1.11	0	999.99	-0.66	0	0	0	0	A	No hepatomegaly	Splenomegaly	Splenomegaly		75	70	80	60	71.7391	Often	A while	Whole body	Afternoon	Sometimes	A while
R212050	Baseline	F	15	2	1	1	72	1	9	155.3	5.79524	Baseline Sm+	1	0	1	0	2	63	Kanyichudo Primary	7	11.1	1	51	23.4	21.146	0.32	0	999.99	-0.93	0	0	0	0	B	Hepatomegaly	Splenomegaly	Hepatosplenomegaly	4	87.5	80	90	95	88.0435	Never	Briefly	Arms	Morning	Never	Briefly
R212058	Baseline	F	13	2	1	1	20	1	7	155.4	4.5045	Baseline Sm+	1	1	1	1	4	3	Kanyichudo Primary	6	12.2	0	40	23	16.5637	-1.03	0	999.99	-0.14	0	0	0	0	A	No hepatomegaly	Splenomegaly	Splenomegaly	2.5	59.375	80	70	70	68.4783	Never				Never
R212332	Baseline	M	17	2	1	1	4	1	13	157.3	8.26446	Baseline Sm+	1	0	1	0	2	3	St. Philips Wera Secondary	III	10	1	46	22.8	18.5909	-1.09	0	999.99	-2.34	1	0	0	0	B	No hepatomegaly	No splenomegaly	Normal	3	71.875	60	95	90	78.2609	Sometimes	A while	Whole body	Afternoon	Sometimes	A while
R212335	Baseline	F	17	2	1	1	16	1	12	157.5	7.61905	Baseline Sm+	0	0	0	0	4	2	Kokise Secondary	II	12.9	0	59	25.6	23.7843	0.82	0	999.99	-0.8	0	0	0	0	A	No hepatomegaly	No splenomegaly	Normal	2.5	62.5	50	75	50	59.7826	Sometimes	Briefly	Arms;Legs	Afternoon	Sometimes	Briefly
R212174	Baseline	F	13	2	1	1	8	1	9	157.7	5.70704	Baseline Sm+	1	1	0	0	4	1272	Raliew Primary	4	12.2	0	43	20	17.2904	-0.66	0	999.99	0.19	0	0	0	0	A	Hepatomegaly	No splenomegaly	Hepatomegaly	2	12.5	100	50	10	39.1304	Sometimes	A long time	Whole body	Morning	Sometimes	A while
R212041	Baseline	F	15	2	1	1	20	1	9	158.5	5.67823	Baseline Sm+	1	0	0	1	4	1	Kanyichudo Primary	8	13.5	0	56	24.2	22.291	0.67	0	999.99	-0.46	0	0	0	0	A	No hepatomegaly	Splenomegaly	Splenomegaly	2.5	50	40	65	60	53.2609	Sometimes	Briefly	Whole body	Morning	Sometimes	Briefly
R212021	Baseline	F	17	2	1	1	32	1	9	159	5.66038	Baseline Sm+	0	0	0	0	3	17	Raliew Primary	8	11.8	1	50	22.4	19.7777	-0.45	0	999.99	-0.58	0	0	0	0	A	No hepatomegaly	No splenomegaly	Normal	3	90.625	65	80	70	78.2609	Never				Sometimes	Briefly
R212016	Baseline	F	15	2	1	1	20	1	9	159.1	5.65682	Baseline Sm+	0	0	0	0	2	2	Raliew Primary	8	10.9	1	54	24.8	21.3331	0.38	0	999.99	-0.37	0	0	0	0	A	No hepatomegaly	No splenomegaly	Normal		75	70	60	80	71.7391	Sometimes	Briefly	Legs	Midday	Sometimes	A while
R212303	Baseline	F	15	2	1	1	20	1	10	159.2	6.28141	Baseline Sm+	0	0	0	0	3	5	St. Philips Wera Secondary	II	12.1	1	53		20.9117	0.24	0	999.99	-0.36	0	0	0	0	B	No hepatomegaly	No splenomegaly	Normal	3.5	93.75	100	100	90	95.6522	Never
R212290	Baseline	F	16	2	1	1	44	1	9	159.5	5.64263	Baseline Sm+	1	0	1	0	3	42	St. Philips Wera Secondary	I	12.1	1	49	23.1	19.2608	-0.53	0	999.99	-0.44	0	0	0	0	B	No hepatomegaly	No splenomegaly	Normal	3	68.75	40	75	60	61.9565	Sometimes	A long time	Whole body	Midday	Sometimes	A while
R212029	Baseline	F	13	2	1	1	64	1	9	159.8	5.63204	Baseline Sm+	0	0	0	0	4	59	Raliew Primary	7	14.4	0	54	24.8	21.1466	0.81	0	999.99	0.49	0	0	0	0		No hepatomegaly	No splenomegaly	Normal	3	56.25	60	60	50	56.5217
R212307	Baseline	M	18	2	1	1	4	1	12	160	7.5	Baseline Sm+	0	0	0	0	3	24	St. Philips Wera Secondary	II	13	1	55	22.1	21.4844	-0.08	0	999.99	-2.16	1	0	0	0	A	No hepatomegaly	No splenomegaly	Normal	3	78.125	90	80	80	81.5217	Sometimes	A long time	Legs	Evening	Sometimes	A long time
R212244	Baseline	F	18	2	1	1	48	1	9	160.4	5.61097	Baseline Sm+	0	0	0	0	4	1	St. Philips Wera Secondary	IV	13.9	0	59	25.3	22.9321	0.51	0	999.99	-0.4	0	0	0	0	A	Hepatomegaly	No splenomegaly	Hepatomegaly	2.5	87.5	60	50	60	67.3913	Sometimes	Briefly	Legs	Evening	Sometimes	Briefly
R212038	Baseline	F	14	2	1	1	30	1	13	160.6	8.09465	Baseline Sm+	0	0	0	0	4	25	Kanyichudo Primary	8	13.2	0	55.5	23.1	21.518	0.66	0	999.99	0.12	0	0	0	0	B	No hepatomegaly	No splenomegaly	Normal	3	100	90	90	80	91.3043	Often	A long time	Whole body	Afternoon	Sometimes	A long time
R212275	Baseline	F	16	2	1	1	12	1	9	161.7	5.56586	Baseline Sm+	0	0	0	0	3	11	Kokise Secondary	I	11.4	1	46.5	20.7	17.7841	-1.17	0	999.99	-0.12	0	0	0	0	A	Hepatomegaly	Splenomegaly	Hepatosplenomegaly	2.5	87.5	50	40	70	65.2174	Often	Briefly	Legs	Morning	Sometimes	A while
R212328	Baseline	M	17	2	1	1	48	1	13	162.7	7.99017	Baseline Sm+	0	0	0	0	2	2	St. Philips Wera Secondary	III	9.2	1	57	25	21.5328	0.14	0	999.99	-1.63	0	0	0	0	A	No hepatomegaly	Splenomegaly	Splenomegaly	3	43.75	60	75	50	55.4348	Often		Whole body	Midday	Often	A long time
R212056	Baseline	F	13	2	1	1	52	1	9	163	5.52147	Baseline Sm+	0	0	0	0	2	2	Kanyichudo Primary	6	10.6	1	57	25.6	21.4536	0.9	0	999.99	0.95	0	0	0	0	B	Hepatomegaly	Splenomegaly	Hepatosplenomegaly	3	78.125	70	90	80	79.3478	Often	A while	Whole body	Evening	Sometimes	A while
R212276	Baseline	M	17	2	1	1	12	1	13	163.2	7.96569	Baseline Sm+	0	0	0	0	2	2	Kokise Secondary	II	10.3	1	56.5	23.5	21.2133	0.03	0	999.99	-1.56	0	0	0	0	B	No hepatomegaly	No splenomegaly	Normal	3.5	78.125	60	70	40	64.1304	Sometimes	Briefly	Legs	Midday	Sometimes	A while
R212322	Baseline	M	18	2	1	1	6	1	12	165.8	7.23764	Baseline Sm+	1	0	0	1	4	33	St. Philips Wera Secondary	III	13.7	0	59	25.4	21.4626	-0.09	0	999.99	-1.38	0	0	0	0	A	Hepatomegaly	Splenomegaly	Hepatosplenomegaly	2	96.875	80	100	100	94.5652	Sometimes	Briefly	Whole body	Evening	Sometimes	Briefly
R212297	Baseline	M	16	2	1	1	40	1	10	168.8	5.92417	Baseline Sm+	0	0	0	0	4	169	St. Philips Wera Secondary	I	15.3	0	53	22	18.6008	-0.82	0	999.99	-0.53	0	0	0	0	A	No hepatomegaly	Splenomegaly	Splenomegaly	2	96.875	90	100	90	94.5652	Sometimes	Briefly	Whole body	Afternoon	Sometimes	Briefly
R212284	Baseline	M	18	2	1	1	90	1	10	169	5.91716	Baseline Sm+	1	1	0	0	4	6	Kokise Secondary	III	14.2	0	62	24.6	21.7079	0	0	999.99	-0.96	0	0	0	0	A	Hepatomegaly	Splenomegaly	Hepatosplenomegaly	3	71.875	90	90	95	84.7826	Sometimes	A while	Whole body	Evening	Sometimes	A while
R212302	Baseline	M	16	2	1	1	68	1	11	169.7	6.48203	Baseline Sm+	0	0	0	0	3	9	St. Philips Wera Secondary	I	11.8	1	54	20.5	18.7512	-0.75	0	999.99	-0.41	0	0	0	0	A	No hepatomegaly	No splenomegaly	Normal	2	90.625	80	100	70	85.8696	Often	A while	Whole body	Morning	Often	A while
R212258	Baseline	M	17	2	1	1	4	1	9	170.1	5.29101	Baseline Sm+	0	0	0	0	4	69	Rarieda Secondary School	II	14.8	0	70	30	24.193	0.98	0	999.99	-0.66	0	0	0	0	A	Hepatomegaly	Splenomegaly	Hepatosplenomegaly	3	46.875	60	100	70	66.3043	Often	A long time	Legs	Afternoon	Sometimes	A while
R212308	Baseline	M	18	2	1	1	56	1	13	171	7.60234	Baseline Sm+	0	0	0	0	4	20	St. Philips Wera Secondary	II	16.3	0	62	24.5	21.2031	-0.19	0	999.99	-0.69	0	0	0	0	A	No hepatomegaly	No splenomegaly	Normal	3	59.375	45	55	55	54.3478	Never				Never
R212097	Baseline	M	15	2	1	1	12	1	12	174.8	6.86499	Baseline Sm+	0	0	0	0	3	7	Raliew Primary	6	12.4	1	63.5	24.7	20.7822	0.39	0	999.99	0.75	0	0	0	0	B	Hepatomegaly	Splenomegaly	Hepatosplenomegaly	2.5	85.7143	65	100	60	78.4091	Sometimes	A long time	Whole body	Evening	Sometimes	A while
R212313	Baseline	M	18	2	1	1	36	1	13	176	7.38636	Baseline Sm+	0	0	0	0	4	3	St. Philips Wera Secondary	II	13.3	0	73	24.8	23.5666	0.61	0	999.99	-0.02	0	0	0	0	A	No hepatomegaly	Splenomegaly	Splenomegaly	3	93.75	100	90	90	93.4783	Never
R212309	Baseline	M	18	2	1	1	40	1	9	184.1	4.88865	Baseline Sm+	0	0	0	0	4	2	St. Philips Wera Secondary	II	14.1	0	63	24.5	18.588	-1.31	0	999.99	1.06	0	0	0	0	A	Hepatomegaly	Splenomegaly	Hepatosplenomegaly	2.5	96.875	100	100	90	96.7391	Never
R212210	Baseline	M	8	1	1	1	1216	3	8	118.9	6.72834	Baseline Sm+	1	1	0	0	4	3	Raliew Primary	2	12.1	0	21	15.9	14.8544	-0.63	0	-1.4	-1.48	0	0	0	0	A	Hepatomegaly	Splenomegaly	Hepatosplenomegaly	2	100	80	90	85	90.2174	Never				Sometimes	A while
R212145	Baseline	F	8	1	1	1	100	2	10	119	8.40336	Baseline Sm+	0	0	0	0	4	23	Kanyichudo Primary	2	11.4	0	20	15.8	14.1233	-1	0	-1.48	-1.3	0	0	0	0	A	No hepatomegaly	Splenomegaly	Splenomegaly	2	92.8571	70	70	75	78.4091	Often	A long time	Whole body	Evening	Sometimes	A while
R212196	Baseline	F	8	1	1	1	716	3	4	119.5	3.34728	Baseline Sm+	0	0	0	0	3	127	Raliew Primary	1	11	1	21	16.5	14.7056	-0.59	0	-1.14	-1.22	0	0	0	0	A	Hepatomegaly	No splenomegaly	Hepatomegaly	3	87.5	80	90	80	84.7826	Often	A long time	Whole body	Evening	Sometimes	A long time
R212202	Baseline	M	9	1	1	1	116	2	9	120.9	7.44417	Baseline Sm+	0	0	0	0	4	1	Raliew Primary	1	11.3	0	22	16.2	15.0512	-0.67	0	-1.74	-1.94	0	0	0	0	A	No hepatomegaly	Splenomegaly	Splenomegaly	3	68.75	65	70	100	75	Never				Sometimes	A long time
R212161	Baseline	M	7	1	1	1	256	2	8	124.3	6.43604	Baseline Sm+	0	0	0	0	1	141	Kanyichudo Primary	1	5	1	24	17.2	15.5335	0.04	0	0.34	0.49	0	0	0	0	A	No hepatomegaly	Splenomegaly	Splenomegaly	3	93.75	100	75	95	91.3043	Never				Never
R212082	Baseline	F	10	1	1	1	237	2	8	129	6.20155	Baseline Sm+	1	0	0	1	4	1	Raliew Primary	5	11.9	0	27	18.8	16.225	-0.2	0	-1.01	-1.51	0	0	0	0	A	No hepatomegaly	Splenomegaly	Splenomegaly	3	71.875	90	100	90	85.8696	Never	Briefly	Legs	Afternoon	Never	Briefly
R212182	Baseline	M	11	1	1	1	124	2	10	129.5	7.72201	Baseline Sm+	1	1	0	0	4	77	Raliew Primary	3	11.6	0	28	17.4	16.6962	-0.13	0	999.99	-2.02	1	0	0	0	A	Hepatomegaly	Splenomegaly	Hepatosplenomegaly	2.5	93.75	70	80	100	86.9565	Never				Never
R212144	Baseline	F	9	1	1	1	160	2	10	130.5	7.66284	Baseline Sm+	0	0	0	0	4	1	Kanyichudo Primary	2	12.2	0	29	18.1	17.0285	0.46	0	0.16	-0.33	0	0	0	0	B	Hepatomegaly	Splenomegaly	Hepatosplenomegaly	3	90.625	60	80	70	77.1739	Often	A long time	Whole body	Evening	Often	A while
R212124	Baseline	F	10	1	1	1	600	3		131.5		Baseline Sm+	0	0	0	0	4	13	Kanyichudo Primary	3	12.1	0	29	19.4	16.7705	0.08	0	-0.56	-1.12	0	0	0	0						78.125	60	95	100	82.6087	Never				Sometimes	Briefly
R212167	Baseline	M	12	1	1	1	148	2	10	132.2	7.5643	Baseline Sm+	0	0	0	0	2	66	Raliew Primary	4	11.1	1	27	17.8	15.449	-1.23	0	999.99	-2.38	1	0	0	0	A	Hepatomegaly	Splenomegaly	Hepatosplenomegaly	2.5	68.75	60	90	90	76.087	Sometimes	A while	Whole body	Evening	Never
R212178	Baseline	F	10	1	1	1	164	2	9	134.6	6.68648	Baseline Sm+	0	0	0	0	4	81	Raliew Primary	4	12.6	0	30	18.1	16.5589	-0.03	0	-0.35	-0.63	0	0	0	0	B	Hepatomegaly	Splenomegaly	Hepatosplenomegaly	2	87.5	80	90	65	81.5217	Never				Sometimes	A while
R212130	Baseline	M	10	1	1	1	821	3	10	135.4	7.38552	Baseline Sm+	0	0	0	0	4	4	Kanyichudo Primary	3	12.3	0	26	17	14.182	-1.6	0	-1.18	-0.37	0	0	0	0	A	Hepatomegaly	Splenomegaly	Hepatosplenomegaly	3	71.875	45	65	90	68.4783	Never				Sometimes	A long time
R212187	Baseline	M	9	1	1	1	132	2	9	135.7	6.63228	Baseline Sm+	0	0	0	0	4	15	Raliew Primary	3	12.9	0	30	17.1	16.2915	0.15	0	0.42	0.52	0	0	0	0	B	No hepatomegaly	No splenomegaly	Normal	2.5	87.5	80	80	80	82.6087	Never				Sometimes	Briefly
R212141	Baseline	M	10	1	1	1	820	3	11	137.7	7.98838	Baseline Sm+	0	0	0	0	4	5	Kanyichudo Primary	3	12.4	0	35	20	18.4587	0.99	0	0.69	-0.01	0	0	0	0	A	Hepatomegaly	Splenomegaly	Hepatosplenomegaly	3	93.75	80	100	90	91.3043	Sometimes	A while	Whole body	Morning	Often	A while
R212139	Baseline	F	12	1	1	1	104	2	9	138.6	6.49351	Baseline Sm+	0	0	0	0	3	9	Kanyichudo Primary	3	11.3	1	29	18	15.0963	-1.52	0	999.99	-1.85	0	0	0	0	B	No hepatomegaly	No splenomegaly	Normal	2	90.625	100	100	95	95.6522	Never				Never
R212077	Baseline	M	12	1	1	1	1746	3	12	139.6	8.59599	Baseline Sm+	1	1	0	0	2	27	Raliew Primary	5	8.6	1	34	19.4	17.4465	-0.04	0	999.99	-1.34	0	0	0	0	A	Hepatomegaly	Splenomegaly	Hepatosplenomegaly	3	62.5	50	60	90	65.2174	Often	A while	Whole body	Evening	Sometimes	A while
R212148	Baseline	M	10	1	1	1	112	2	8	139.7	5.72656	Baseline Sm+	1	0	0	1	4	3	Kanyichudo Primary	2	13.2	0	35.5	20.3	18.1901	0.88	0	0.77	0.3	0	0	0	0	B	Hepatomegaly	Splenomegaly	Hepatosplenomegaly	2.5	87.5	100	100	90	93.4783	Never				Never
R212170	Baseline	F	11	1	1	1	100	2	7	140.3	4.98931	Baseline Sm+	0	0	0	0	3	4	Kanyichudo Primary	4	10.8	1	31	18.1	15.7488	-0.76	0	999.99	-0.71	0	0	0	0	B	Hepatomegaly	No splenomegaly	Hepatomegaly	3	62.5	50	70	60	60.8696	Never				Never
R212065	Baseline	F	11	1	1	1	156	2	9	140.6	6.40114	Baseline Sm+	1	0	1	0	4	121	Kanyichudo Primary	5	12.1	0	31	19.5	15.6816	-0.8	0	999.99	-0.66	0	0	0	0	B	No hepatomegaly	No splenomegaly	Normal	2.5	90.625	70	85	80	82.6087	Never				Sometimes	A while
R212125	Baseline	M	11	1	1	1	132	2	8	140.7	5.68586	Baseline Sm+	0	0	0	0	3	19	Kanyichudo Primary	3	10.6	1	30	18.6	15.1542	-1.11	0	999.99	-0.36	0	0	0	0	A	Hepatomegaly	Splenomegaly	Hepatosplenomegaly	2.5	84.375	55	80	100	80.4348	Never				Sometimes	A while
R212157	Baseline	M	13	2	1	1	152	2	10	141.2	7.08215	Baseline Sm+	1	0	1	1	4	56	Kanyichudo Primary	2	12.2	0	36	19.1	18.0565	-0.08	0	999.99	-2	0	0	0	0	A	Hepatomegaly	No splenomegaly	Hepatomegaly	2	84.375	55	65	50	66.3043	Often	A while	Whole body	Evening	Often	A long time
R212080	Baseline	F	12	1	1	1	124	2	9	141.5	6.36042	Baseline Sm+	1	1	0	0	2	288	Raliew Primary	5	11	1	38	22.1	18.9789	0.39	0	999.99	-1.42	0	0	0	0	A	Hepatomegaly	No splenomegaly	Hepatomegaly	3	71.875	60	60	80	68.4783
R212126	Baseline	M	11	1	1	1	300	2	9	142.6	6.31136	Baseline Sm+	1	0	0	1	4	15	Kanyichudo Primary	3	12.2	0	28	16.9	13.7695	-2.26	1	999.99	-0.08	0	0	0	0	A	No hepatomegaly	Splenomegaly	Splenomegaly	2	75	80	70	70	73.913	Often	Briefly	Whole body	Afternoon	Sometimes	A while
R212085	Baseline	M	13	2	1	1	132	2	11	143.2	7.68156	Baseline Sm+	0	0	0	0	3	14	Raliew Primary	5	11.5	1	49	22.5	23.8952	1.82	0	999.99	-1.73	0	0	0	0	A	Hepatomegaly	Splenomegaly	Hepatosplenomegaly	2.5	100	90	85	90	92.3913	Never				Never
R212150	Baseline	M	11	1	1	1	172	2	10	144.5	6.92042	Baseline Sm+	0	0	0	0	4	14	Kanyichudo Primary	2	12.7	0	37	19.7	17.7201	0.39	0	999.99	0.21	0	0	0	0	A	Hepatomegaly	No splenomegaly	Hepatomegaly	2.5	87.5	90	100	90	91.3043	Sometimes	Briefly	Whole body	Midday	Never
R212179	Baseline	F	11	1	1	1	100	2	9	145.1	6.20262	Baseline Sm+	0	0	0	0	4	1	Raliew Primary	4	12.3	0	38	19.7	18.0488	0.35	0	999.99	0.02	0	0	0	0	A	No hepatomegaly	Splenomegaly	Splenomegaly	3.5	81.25	75	70	80	77.1739	Sometimes	Briefly	Whole body	Afternoon	Sometimes	A while
R212093	Baseline	M	12	1	1	1	228	2	10	145.6	6.86813	Baseline Sm+	0	0	0	0	4	3	Raliew Primary	6	12.7	0	37	19.6	17.4534	-0.04	0	999.99	-0.49	0	0	0	0	A	No hepatomegaly	Splenomegaly	Splenomegaly	2.5	43.75	50	60	45	48.913	Often	A long time	Whole body	Afternoon	Sometimes	A long time
R212169	Baseline	M	13	2	1	1	156	2	11	146	7.53425	Baseline Sm+	0	0	0	0	2	3	Raliew Primary	4	9.8	1	40	20.6	18.7652	0.24	0	999.99	-1.35	0	0	0	0	A	Hepatomegaly	Splenomegaly	Hepatosplenomegaly	3	46.875	55	95	90	68.4783	Often	A long time	Whole body	Evening	Often	A long time
R212131	Baseline	M	11	1	1	1	112	2	10	148	6.75676	Baseline Sm+	0	0	0	0	2	2	Kanyichudo Primary	3	8	1	38	19.5	17.3484	0.21	0	999.99	0.73	0	0	0	0	A	Hepatomegaly	Splenomegaly	Hepatosplenomegaly	2.5	68.75	55	70	80	68.4783	Sometimes	A long time	Whole body	Evening	Sometimes	A while
R212062	Baseline	M	13	2	1	1	224	2	12	148.1	8.10263	Baseline Sm+	1	0	0	1	2	60	Kanyichudo Primary	6	10.6	1	37	21.1	16.8691	-0.7	0	999.99	-1.07	0	0	0	0	B	No hepatomegaly	No splenomegaly	Normal	2.5	65.625	45	80	70	65.2174	Sometimes	A while	Whole body	Evening	Often	A long time
R212183	Baseline	F	12	1	1	1	200	2	6	149.4	4.01606	Baseline Sm+	0	0	0	0	2	1	Raliew Primary	3	8.7	1	38	20.1	17.0248	-0.44	0	999.99	-0.27	0	0	0	0	A	Hepatomegaly	No splenomegaly	Hepatomegaly	2	93.75	85	65	85	83.6957	Never				Sometimes	A while
R212134	Baseline	M	11	1	1	1	148	2	9	149.4	6.0241	Baseline Sm+	0	0	0	0	4	29	Kanyichudo Primary	3	12.1	0	36	18.4	16.1288	-0.46	0	999.99	0.93	0	0	0	0	B	No hepatomegaly	No splenomegaly	Normal	2.5	75	70	80	80	76.087	Never				Sometimes	A while
R212090	Baseline	M	13	2	1	1	164	2	10	149.6	6.68449	Baseline Sm+	1	0	0	1	4	11	Raliew Primary	5	12.4	0	42	22.8	18.7666	0.24	0	999.99	-0.87	0	0	0	0	A	Hepatomegaly	Splenomegaly	Hepatosplenomegaly	2.5	96.875	70	100	75	86.9565	Often	A long time	Whole body	Evening	Sometimes	A while
R212149	Baseline	M	13	2	1	1	184	2	10	149.7	6.68003	Baseline Sm+	0	0	0	0	4	75	Kanyichudo Primary	2	12.3	0	34	18.3	15.1717	-1.82	0	999.99	-0.85	0	0	0	0	A	No hepatomegaly	No splenomegaly	Normal	3	75	80	90	70	78.2609	Sometimes	Briefly	Whole body	Evening	Sometimes	A while
R212075	Baseline	F	12	1	1	1	766	3	9	150	6	Baseline Sm+	0	0	0	0	2	8	Kanyichudo Primary	5	10.5	1	40	20.3	17.7778	-0.09	0	999.99	-0.18	0	0	0	0	A	No hepatomegaly	No splenomegaly	Normal	3	71.875	50	40	50	55.4348	Often	A long time	Legs	Afternoon	Often	Briefly
R212142	Baseline	M	14	2	1	1	540	3	11	150.1	7.32845	Baseline Sm+	1	0	0	1	4	30	Kanyichudo Primary	3	12.5	0	37	17.8	16.4225	-1.35	0	999.99	-1.7	0	0	0	0	B	No hepatomegaly	Splenomegaly	Splenomegaly	3.5	93.75	80	70	60	78.2609	Never				Never
R212133	Baseline	M	13	2	1	1	108	2	12	152.6	7.8637	Baseline Sm+	0	0	0	0	3	2	Kanyichudo Primary	3	11.6	1	40	19.1	17.1771	-0.53	0	999.99	-0.46	0	0	0	0	B	Hepatomegaly	Splenomegaly	Hepatosplenomegaly	3	87.5	70	90	70	80.4348	Sometimes	A while	Whole body	Afternoon	Sometimes	A while
R212054	Baseline	F	14	2	1	1	176	2	7	153	4.57516	Baseline Sm+	0	0	0	0	1	5	Kanyichudo Primary	6	7.2	1	39	20.5	16.6603	-1.3	0	999.99	-0.98	0	0	0	0	B	Hepatomegaly	Splenomegaly	Hepatosplenomegaly	2.5	81.25	75	100	70	81.5217	Often	A long time	Whole body	Morning	Never
R212135	Baseline	M	11	1	1	1	156	2	10	154.1	6.48929	Baseline Sm+	1	1	0	0	2	58	Kanyichudo Primary	3	9.8	1	40	20.1	16.8444	-0.05	0	999.99	1.63	0	0	0	0	B	No hepatomegaly	No splenomegaly	Normal	3.5	75	45	70	65	65.2174	Sometimes	A while	Whole body	Morning	Sometimes	Briefly
R212132	Baseline	M	12	1	1	1	372	2	11	154.2	7.13359	Baseline Sm+	0	0	0	0	2	16	Kanyichudo Primary	3	8.9	1	39	20	16.402	-0.61	0	999.99	0.72	0	0	0	0	A	No hepatomegaly	Splenomegaly	Splenomegaly	2	96.875	75	90	90	89.1304	Sometimes	A while	Whole body	Evening	Sometimes	A while
R212060	Baseline	M	13	2	1	1	144	2	7	154.4	4.53368	Baseline Sm+	1	0	0	1	3	4	Kanyichudo Primary	6	11.3	1	41	20.9	17.1984	-0.52	0	999.99	-0.22	0	0	0	0	B	No hepatomegaly	Splenomegaly	Splenomegaly	2.5	93.75	70	80	95	85.8696	Sometimes	A while	Whole body	Afternoon	Sometimes	A while
R212040	Baseline	M	14	2	1	1	176	2		156.7		Baseline Sm+	0	0	0	0	4	1	Kanyichudo Primary	8	12.3	0	43	21.9	17.5118	-0.72	0	999.99	-0.84	0	0	0	0	B	No hepatomegaly	Splenomegaly	Splenomegaly	2.5	93.75	80	100	80	89.1304	Never		Whole body		Never
R212264	Baseline	F	15	2	1	1	972	3	11	156.8	7.01531	Baseline Sm+	0	0	0	0	4	20	Kokise Secondary	I	12.3	0	44	21.1	17.8962	-0.94	0	999.99	-0.71	0	0	0	0	A	Hepatomegaly	No splenomegaly	Hepatomegaly	3	65.625	55	90	90	73.913	Often	A while	Whole body	Afternoon	Often	Briefly
R212064	Baseline	M	15	2	1	1	192	2	11	158	6.96203	Baseline Sm+	0	0	0	0	3	3	Kanyichudo Primary	6	12.8	1	48	24.3	19.2277	-0.23	0	999.99	-1.4	0	0	0	0	A	Hepatomegaly	No splenomegaly	Hepatomegaly	3	84.375	65	80	90	80.4348	Sometimes	A long time	Whole body	Evening	Sometimes	A long time
R212015	Baseline	M	13	2	1	1	968	3	11	158.7	6.93132	Baseline Sm+	0	0	0	0	4	1	Raliew Primary	7	13.1	0	47	22.6	18.6614	0.19	0	999.99	0.36	0	0	0	0	A	No hepatomegaly	No splenomegaly	Normal		93.75	80	100	90	91.3043	Never				Never
R212031	Baseline	F	14	2	1	1	114	2	11	159.3	6.90521	Baseline Sm+	0	0	0	0	2	7	Raliew Primary	8	10	1	45	21.9	17.7329	-0.76	0	999.99	-0.07	0	0	0	0		No hepatomegaly	Splenomegaly	Splenomegaly	2	68.75	80	80	70	73.913	Sometimes	Briefly	Legs	Afternoon	Sometimes	Briefly
R212099	Baseline	M	15	2	1	1	612	3	12	160.1	7.49532	Baseline Sm+	0	0	0	0	3	14	Raliew Primary	6	12.5	1	47	22.4	18.3364	-0.64	0	999.99	-1.14	0	0	0	0	A	No hepatomegaly	Splenomegaly	Splenomegaly	3	50	70	60	65	59.7826	Often	A long time	Whole body	Evening	Sometimes	A long time
R212076	Baseline	M	13	2	1	1	108	2	10	161.6	6.18812	Baseline Sm+	0	0	0	0	4	56	Kanyichudo Primary	5	12.7	0	44	20.8	16.8488	-0.71	0	999.99	0.75	0	0	0	0	A	No hepatomegaly	Splenomegaly	Splenomegaly	2	75	70	90	80	78.2609	Never				Often	A while
R212042	Baseline	M	15	2	1	1	174	2	11	162.3	6.77757	Baseline Sm+	0	0	0	0	4	15	Kanyichudo Primary	8	13.2	0	49	22	18.602	-0.52	0	999.99	-0.85	0	0	0	0	A	No hepatomegaly	Splenomegaly	Splenomegaly	2	87.5	45	85	80	76.087	Never				Never
R212037	Baseline	M	15	2	1	1	1032	3	10	163.2	6.12745	Baseline Sm+	0	0	0	0	2	5	Kanyichudo Primary	8	8.2	1	55	23.8	20.6501	0.34	0	999.99	-0.74	0	0	0	0	A	Hepatomegaly	Splenomegaly	Hepatosplenomegaly	2.5	90.625	85	90	90	89.1304	Sometimes	A while	Whole body	Evening	Sometimes	A while
R212104	Baseline	F	13	2	1	1	136	2	8	163.5	4.89297	Baseline Sm+	1	1	0	0	2	3	Raliew Primary	6	10.9	1	60	23.5	22.4448	1.17	0	999.99	1.03	0	0	0	0	A	No hepatomegaly	Splenomegaly	Splenomegaly	3	81.25	70	80	70	76.087	Never				Sometimes	Briefly
R212280	Baseline	F	16	2	1	1	252	2	9	166.8	5.39568	Baseline Sm+	0	0	0	0	2	1	Kokise Secondary	II	9.7	1	55	22.9	19.7684	-0.34	0	999.99	0.63	0	0	0	0	A	Hepatomegaly	Splenomegaly	Hepatosplenomegaly	2	71.875	50	45	80	63.0435	Often	A long time	Whole body	Afternoon	Often	A long time
R212228	Baseline	M	17	2	1	1	120	2	10	168.3	5.94177	Baseline Sm+	0	0	0	0	4	0	Rarieda Secondary School	IV	14.7	0	52	22	18.3584	-1.21	0	999.99	-0.9	0	0	0	0	A	No hepatomegaly	Splenomegaly	Splenomegaly	2.5	81.25	75	70	80	77.1739	Sometimes	Briefly	Arms	Morning	Sometimes	Briefly
R212053	Baseline	F	14	2	1	1	152	2	10	169	5.91716	Baseline Sm+	0	0	0	0	1	4	Kanyichudo Primary	7	7.3	1	66	26.7	23.1084	1.1	0	999.99	1.33	0	0	0	0	A	No hepatomegaly	Splenomegaly	Splenomegaly	3.5	68.75	90	80	75	77.1739	Sometimes	A while	Whole body	Morning	Sometimes	A while
R212268	Baseline	F	16	2	1	1	624	3	11	169.6	6.48585	Baseline Sm+	0	0	0	0	4	4	Kokise Secondary	I	12.9	0	75	27.7	26.0741	1.46	0	999.99	1.04	0	0	0	0	A	No hepatomegaly	No splenomegaly	Normal	3.5	75	40	40	55	55.4348	Often	A long time	Whole body	Midday	Sometimes	A long time
R212014	Baseline	M	6	1	1	1	348	2	10	171.7	5.82411	Baseline Sm+	0	0	0	0	4	11	Raliew Primary	7	13.6	0	55	23.6	18.6562	0.19	0	999.99	2.11	0	0	0	0	A	No hepatomegaly	No splenomegaly	Normal		87.5	85	85	80	84.7826	Often	A while	Whole body	Evening	Often	A while
R212049	Baseline	M	16	2	1	1	100	2	12	175	6.85714	Baseline Sm+	0	0	0	0	3	16	Kanyichudo Primary	7	11.5	1	61	24.5	19.9184	-0.23	0	999.99	0.27	0	0	0	0	B	No hepatomegaly	Splenomegaly	Splenomegaly	2.5	37.5	30	50	40	39.1304	Often	A long time	Whole body	Afternoon	Often	A while
R212281	Baseline	M	17	2	1	1	380	2	9	175.5	5.12821	Baseline Sm+	0	0	0	0	3	144	Kokise Secondary	III	12.7	1	61	26.7	19.805	-0.53	0	999.99	0.04	0	0	0	0	B	No hepatomegaly	No splenomegaly	Normal	3.5	68.75	35	75	40	56.5217	Often	A long time	Whole body	Evening	Often	A long time
R212296	Baseline	M	17	2	1	1	128	2	4	176	2.27273	Baseline Sm+	0	0	0	0	4	1	St. Philips Wera Secondary	I	14.8	0	62	25.5	20.0155	-0.45	0	999.99	0.11	0	0	0	0	A	No hepatomegaly	No splenomegaly	Normal	2	87.5	90	100	90	91.3043	Sometimes	Briefly	Legs	Afternoon	Sometimes	Briefly
PK42335	Y4	F	8	1	0	1	4	1	6	125	4.8	Y4 Sm+	0	0	0	0	4	0	Raliew Primary	2	12.2	0	25	18.5	16	0.18	0	-0.01	-0.27	0	0	0	0	B	Hepatomegaly	No splenomegaly	Hepatomegaly	3	78.125	60	80	80	75	Sometimes	A while	Whole body	Afternoon	Sometimes	A while
PK42148	Y4	M	9	1	0	1	52	1	9	128.2	7.02028	Y4 Sm+	0	0	0	0	2	0	Kanyichudo Primary	2	9.1	1	24.4	16.2	14.8461	-0.83	0	-0.97	-0.73	0	0	0	0	A	No hepatomegaly	Splenomegaly	Splenomegaly	3	78.125	75	80	100	82.6087	Often	A while	Legs	Morning	Sometimes	A while
PK42333	Y4	M	8	1	0	1	72	1	8	128.8	6.21118	Y4 Sm+	0	0	0	0	4	0	Raliew Primary	2	11.2	0	25	17.6	15.0698	-0.47	0	-0.12	0.27	0	0	0	0	A	Hepatomegaly	No splenomegaly	Hepatomegaly	3	90.625	50	50	80	70.6522	Never				Sometimes	A while
PK42191	Y4	M	9	1	0	1	8	1	11	130	8.46154	Y4 Sm+	1	1	0	0	2	0	Kanyichudo Primary	3	8	1	27.7	17.8	16.3905	0.21	0	-0.1	-0.43	0	0	0	0	A	Hepatomegaly	No splenomegaly	Hepatomegaly	2.5	75	70	75	85	76.087	Never				Never
PK42324	Y4	M	9	1	0	1	12	1	9	132.2	6.80787	Y4 Sm+	0	0	0	0	4	0	Raliew Primary	3	12.7	0	28	18.4	16.0212	-0.02	0	-0.03	-0.06	0	0	0	0	A	Hepatomegaly	Splenomegaly	Hepatosplenomegaly	3	68.75	55	70	55	63.0435	Never				Sometimes	A while
PK42322	Y4	M	8	1	0	1	24	1	7	132.5	5.28302	Y4 Sm+	1	1	0	0	3	0	Raliew Primary	3	10.9	1	26	18.1	14.8095	-0.67	0	0.16	0.93	0	0	0	0	A	Hepatomegaly	No splenomegaly	Hepatomegaly	2.5	84.375	60	85	80	78.2609	Often	A long time	Legs	Morning	Often	A while
PK42369	Y4	F	11	1	0	1	76	1	7	141.6	4.9435	Y4 Sm+	0	0	0	0	4	0	Raliew Primary	5	13.3	0	34.2	20.1	17.0569	-0.09	0	999.99	-0.51	0	0	0	0	B	Hepatomegaly	No splenomegaly	Hepatomegaly	2.5	81.25	65	80	80	77.1739	Often	A while	Legs	Morning	Sometimes	A while
PK42183	Y4	M	12	1	0	1	24	1	9	146.8	6.13079	Y4 Sm+	0	0	0	0	2	0	Kanyichudo Primary	8	8.9	1	35.5	20.3	16.4731	-0.57	0	999.99	-0.32	0	0	0	0	A	No hepatomegaly	No splenomegaly	Normal	3.5	71.4286	75	75	75	73.8636	Never				Never
PK42247	Y4	F	11	1	0	1	42	1	9	149	6.04027	Y4 Sm+	0	0	0	0	4	0	Kanyichudo Primary	6	12.1	0	34.1	18.5	15.3597	-0.99	0	999.99	0.6	0	0	0	0	B	No hepatomegaly	Splenomegaly	Splenomegaly	3	90.625	85	95	90	90.2174	Sometimes	A while	Legs	Morning	Sometimes	Briefly
PK42090	Y4	F	16	2	0	1	8	1	12	149.7	8.01603	Y4 Sm+	0	0	0	0	2	0	Kokise Secondary	II	10	1	42.2	21.6	18.8308	-0.71	0	999.99	-1.89	0	0	0	0	A	Hepatomegaly	No splenomegaly	Hepatomegaly	2.5	53.125	60	95	70	67.3913	Sometimes	Briefly	Legs	Morning	Never
PK42201	Y4	F	10	1	0	1	64	1	8	150.4	5.31915	Y4 Sm+	0	0	0	0	2	0	Kanyichudo Primary	3	9.3	1	37.2	20.4	16.4455	-0.08	0	0.86	1.84	0	0	0	0	A	Hepatomegaly	Splenomegaly	Hepatosplenomegaly	3	71.875	75	70	70	71.7391	Never				Sometimes	A while
PK42109	Y4	M	15	2	0	1	8	1	10	151.3	6.60939	Y4 Sm+	0	0	0	0	2	0	Kokise Secondary	I	9	1	43.9	20.7	19.1773	-0.25	0	999.99	-2.26	1	0	0	0	A	No hepatomegaly	No splenomegaly	Normal	2.5	71.875	60	90	75	73.913	Sometimes	A while	Whole body	Evening	Never
PK42108	Y4	F	16	2	0	1	4	1	8	151.8	5.27009	Y4 Sm+	0	0	0	0	4	0	Kokise Secondary	I	13.7	0	53.5	25.4	23.2172	0.77	0	999.99	-1.58	0	0	0	0	B	No hepatomegaly	No splenomegaly	Normal	3	84.375	45	90	70	73.913	Often	A while	Arms;Legs	Morning	Never
PK42348	Y4	M	12	1	0	1	4	1	8	152.5	5.2459	Y4 Sm+	0	0	0	0	4	0	Raliew Primary	6	13.5	0	50.5	25	21.7146	1.54	0	999.99	0.48	0	0	0	0	B	No hepatomegaly	No splenomegaly	Normal	3.5	93.75	85	100	100	94.5652	Sometimes	Briefly	Whole body	Midday	Sometimes	Briefly
PK42238	Y4	M	12	1	0	1	4	1	9	152.6	5.89777	Y4 Sm+	0	0	0	0	4	0	Kanyichudo Primary	6	12.4	0	38.9	20.7	16.7048	-0.44	0	999.99	0.5	0	0	0	0	B	No hepatomegaly	No splenomegaly	Normal	4.5	71.875	65	80	75	72.8261	Never				Never
PK42079	Y4	F	16	2	0	1	80	1	8	153.9	5.19818	Y4 Sm+	0	0	0	0	2	0	Kokise Secondary	III	8.7	1	46.3	23.5	19.5481	-0.42	0	999.99	-1.27	0	0	0	0	A	No hepatomegaly	No splenomegaly	Normal	3	56.25	45	65	55	55.4348	Never				Sometimes	A while
PK42259	Y4	M	15	2	0	1	12	1	10	154.5	6.47249	Y4 Sm+	0	0	0	0	3	0	Raliew Primary	8	12.6	1	44.9	22.5	18.81	-0.42	0	999.99	-1.85	0	0	0	0	A	No hepatomegaly	No splenomegaly	Normal	3.5	71.875	60	70	70	68.4783	Sometimes	A while	Legs	Afternoon	Sometimes	A while
PK42252	Y4	M	14	2	0	1	12	1	10	154.5	6.47249	Y4 Sm+	0	0	0	0	2	0	Kanyichudo Primary	6	10	1	41	22.1	17.1762	-0.9	0	999.99	-1.13	0	0	0	0	A	Hepatomegaly	Splenomegaly	Hepatosplenomegaly	2	75	85	80	85	80.4348	Sometimes	Briefly	Whole body	Midday	Sometimes	Briefly
PK42050	Y4	F	17	2	0	1	24	1	7	156	4.48718	Y4 Sm+	0	0	0	0	1	0	St. Philips Wera Secondary	II	7.5	1	62.9	28	25.8465	1.32	0	999.99	-1.02	0	0	0	0	A	No hepatomegaly	No splenomegaly	Normal	2.5	68.75	55	60	70	64.1304	Never				Never
PK42099	Y4	F	15	2	0	1	12	1	10	157	6.36943	Y4 Sm+	0	0	0	0	3	0	Kokise Secondary	I	11.3	1	55	25.4	22.3133	0.67	0	999.99	-0.68	0	0	0	0	A	No hepatomegaly	No splenomegaly	Normal	2	78.125	70	65	70	71.7391	Sometimes	Briefly	Legs	Midday	Sometimes	Briefly
PK42080	Y4	F	14	2	0	1	12	1	10	157.3	6.35728	Y4 Sm+	0	0	0	0	2	0	Kokise Secondary	II	10.3	1	43.8	22.2	17.7018	-0.78	0	999.99	-0.36	0	0	0	0	A	No hepatomegaly	No splenomegaly	Normal	2.5	81.25	40	65	60	64.1304	Never				Never
PK42089	Y4	F	16	2	0	1	4	1	10	158.2	6.32111	Y4 Sm+	0	0	0	0	2	0	Kokise Secondary	II	10.5	1	45.3	21.6	18.1003	-1.02	0	999.99	-0.64	0	0	0	0	A	No hepatomegaly	No splenomegaly	Normal	2.5	78.125	85	70	100	82.6087	Never				Never
PK42243	Y4	F	12	1	0	1	30	1	11	158.4	6.94444	Y4 Sm+	0	0	0	0	2	0	Kanyichudo Primary	6	10.7	1	51.1	23.2	20.3662	0.87	0	999.99	1.05	0	0	0	0	A	No hepatomegaly	No splenomegaly	Normal	2.5	96.875	85	95	85	91.3043	Sometimes	Briefly	Whole body	Morning	Sometimes	Briefly
PK42116	Y4	F	16	2	0	1	4	1	8	159.6	5.01253	Y4 Sm+	0	0	0	0	2	0	Rarieda Secondary School	II	10.3	1	59.5	26	23.3588	0.81	0	999.99	-0.43	0	0	0	0	B	No hepatomegaly	Splenomegaly	Splenomegaly	2.5	90.625	95	100	95	94.5652	Never				Never
PK42234	Y4	M	13	2	0	1	8	1	10	160.5	6.23053	Y4 Sm+	0	0	0	0	4	0	Kanyichudo Primary	5	12.3	0	48.6	22.5	18.8663	0.28	0	999.99	0.6	0	0	0	0	B	No hepatomegaly	Splenomegaly	Splenomegaly	2.5	75	80	75	70	75	Never				Never
PK42054	Y4	F	18	2	0	1	8	1	9	161.4	5.57621	Y4 Sm+	0	0	0	0	1	0	Kokise Secondary	IV	7.5	1	57.6	26.5	22.1114	0.27	0	999.99	-0.25	0	0	0	0	A	No hepatomegaly	Splenomegaly	Splenomegaly	3	62.5	45	55	70	58.6957	Sometimes	A while	Whole body	Evening	Sometimes	A while
PK42103	Y4	M	16	2	0	1	4	1	12	164.5	7.29483	Y4 Sm+	0	0	0	0	2	0	Kokise Secondary	I	8.7	1	51.9	22.7	19.1794	-0.55	0	999.99	-1.08	0	0	0	0	A	No hepatomegaly	Splenomegaly	Splenomegaly	3	96.875	100	100	100	98.913	Often	Briefly	Legs	Evening	Sometimes	Briefly
PK42185	Y4	M	15	2	0	1	8	1	11	164.8	6.67476	Y4 Sm+	0	0	0	0	1	0	Kanyichudo Primary	8	8.1	1	52.7	24.3	19.4042	-0.15	0	999.99	-0.53	0	0	0	0	A	No hepatomegaly	No splenomegaly	Normal	3.5	65.625	75	75	65	69.3182	Never				Never
PK42188	Y4	F	15	2	0	1	36	1	12	164.8	7.28155	Y4 Sm+	0	0	0	0	2	0	Kanyichudo Primary	8	10	1	59.9	25	22.0553	0.6	0	999.99	0.46	0	0	0	0	B	Hepatomegaly	Splenomegaly	Hepatosplenomegaly	3.5	87.5	80	65	80	79.3478	Often	A long time	Legs	Morning	Often	A long time
PK42051	Y4	M	16	2	0	1	8	1	8	167.3	4.78183	Y4 Sm+	0	0	0	0	2	0	St. Philips Wera Secondary	II	10.9	1	60.8	24.7	21.7226	0.44	0	999.99	-0.72	0	0	0	0	A	No hepatomegaly	No splenomegaly	Normal	3	62.5	55	45	75	59.7826	Sometimes	A while	Whole body	Morning	Sometimes	A while
PK42121	Y4	M	17	2	0	1	12	1	10	170	5.88235	Y4 Sm+	0	0	0	0	2	0	Rarieda Secondary School	III	10.3	1	48.8	22	16.8858	-2.03	1	999.99	-0.68	0	0	0	0	A	No hepatomegaly	No splenomegaly	Normal	3	93.75	95	100	100	96.7391	Sometimes	A while	Whole body	Afternoon	Sometimes	A while
PK42284	Y4	F	14	2	0	1	24	1	9	172	5.23256	Y4 Sm+	0	0	0	0	2	0	Raliew Primary	7	10.4	1	44.1	20.9	14.9067	-2.36	1	999.99	1.76	0	0	0	0	A	Hepatomegaly	No splenomegaly	Hepatomegaly	3	90.625	95	100	85	92.3913	Sometimes	Briefly	Legs	Afternoon	Sometimes	Briefly
PK42058	Y4	M	18	2	0	1	16	1	10	172.7	5.79039	Y4 Sm+	1	1	0	0	2	0	Kokise Secondary	IV	9	1	63.9	27.2	21.4248	-0.1	0	999.99	-0.46	0	0	0	0	A	No hepatomegaly	No splenomegaly	Normal	3	84.375	60	85	75	77.1739	Often	A long time	Legs	Morning	Often
PK42261	Y4	M	15	2	0	1	4	1	11	177.2	6.20767	Y4 Sm+	0	0	0	0	1	0	Raliew Primary	8	7	1	58.2	23.2	18.5351	-0.55	0	999.99	1.06	0	0	0	0	A	No hepatomegaly	No splenomegaly	Normal	3.5	81.25	80	85	70	79.3478	Sometimes	Briefly	Whole body	Afternoon	Sometimes	A long time
PK42092	Y4	F	16	2	0	1	16	1	11	178	6.17978	Y4 Sm+	0	0	0	0	2	0	Kokise Secondary	II	9	1	67	26.9	21.1463	0.15	0	999.99	2.28	0	0	0	0	A	No hepatomegaly	Splenomegaly	Splenomegaly	3	81.25	80	45	75	71.7391	Never
PK42190	Y4	F	9	1	0	1	116	2	9	128.6	6.99844	Y4 Sm+	1	0	1	0	3	0	Kanyichudo Primary	3	10.2	1	23.6	17.3	14.2702	-1.11	0	-1.12	-0.64	0	0	0	0	A	Hepatomegaly	No splenomegaly	Hepatomegaly	3	81.25	95	90	81.25	86.3636	Never				Never
PK42113	Y4	F	16	2	0	1	120	2	9	165.7	5.4315	Y4 Sm+	0	0	0	0	2	0	Rarieda Secondary School	I	9.5	1	59.9	25.8	21.8163	0.36	0	999.99	0.47	0	0	0	0	A	No hepatomegaly	No splenomegaly	Normal	3	68.75	100	100	100	89.1304	Never				Never
PK42128	Y4	M	18	2	0	1	366	2	10	168.5	5.93472	Y4 Sm+	0	0	0	0	2	0	Rarieda Secondary School	IV	9.2	1	72.5	28.3	25.5351	1.17	0	999.99	-1.02	0	0	0	0	B	No hepatomegaly	No splenomegaly	Normal	3	75	80	80	85	79.3478	Sometimes	A while	Whole body	Midday	Sometimes	Briefly
PK42309	Y4	F	7	1	1	1	4	1	7	122.5	5.71429	Y4 Sm+	0	0	0	0	4	2225	Raliew Primary	1	12	0	26.2	19.4	17.4594	1.08	0	0.97	0.31	0	0	0	0	A	No hepatomegaly	Splenomegaly	Splenomegaly	2.5	78.125	70	85	60	73.913	Sometimes	A while	Whole body	Evening	Sometimes	A while
PK42144	Y4	F	7	1	1	1	16	1	7	123.9	5.64972	Y4 Sm+	0	0	0	0	2	71	Kanyichudo Primary	1	10	1	23.2	17.2	15.1128	-0.18	0	0.23	0.57	0	0	0	0	A	No hepatomegaly	Splenomegaly	Splenomegaly	2.5	100		95	80	93.0556	Never				Sometimes	A while
PK42157	Y4	M	9	1	1	1	79	1	8	124.2	6.44122	Y4 Sm+	0	0	0	0	2	3	Kanyichudo Primary	2	9.9	1	25.2	17.2	16.3364	0.17	0	-0.74	-1.39	0	0	0	0	A	No hepatomegaly	Splenomegaly	Splenomegaly	2.5	90.625	70	95	95	88.0435	Sometimes	A while	Arms;Legs	Morning	Often	A while
PK42145	Y4	M	7	1	1	1	16	1	7	125	5.6	Y4 Sm+	0	0	0	0	2	88	Kanyichudo Primary	1	10	1	22.2	14.8	14.208	-1	0	-0.22	0.62	0	0	0	0	A	Hepatomegaly	Splenomegaly	Hepatosplenomegaly	2	62.5	55	50	50	55.4348	Sometimes	Briefly	Whole body	Afternoon	Sometimes	Briefly
PK42156	Y4	F	7	1	1	1	56	1	7	125.3	5.58659	Y4 Sm+	0	0	0	0	2	2	Kanyichudo Primary	2	7.9	1	21.9	16.3	13.949	-0.98	0	-0.14	0.82	0	0	0	0	A	Hepatomegaly	Splenomegaly	Hepatosplenomegaly	3	87.5	60	90	80	80.4348	Sometimes	A while	Whole body	Evening	Sometimes	Briefly
PK42137	Y4	M	7	1	1	1	16	1	9	128.1	7.02576	Y4 Sm+	1	1	0	0	4	207	Kanyichudo Primary	1	11.3	0	28.5	19.6	17.3679	1.18	0	1.52	1.2	0	0	0	0	A	Hepatomegaly	Splenomegaly	Hepatosplenomegaly	2	93.75	65	75	95	83.6957	Sometimes	Briefly	Whole body	Afternoon	Sometimes	A long time
PK42158	Y4	F	9	1	1	1	64	1	7	128.9	5.43057	Y4 Sm+	0	0	0	0	3	2	Kanyichudo Primary	2	10.7	1	26.3	18.7	15.8289	-0.14	0	-0.43	-0.59	0	0	0	0	B	No hepatomegaly	Splenomegaly	Splenomegaly	2.5	81.25	100	85	95	89.1304	Sometimes	A while	Legs	Midday	Sometimes	A while
PK42357	Y4	M	12	1	1	1	8	1	8	135.5	5.90406	Y4 Sm+	0	0	0	0	4	17	Raliew Primary	6	12.1	0	29.8	19.8	16.2307	-0.72	0	999.99	-1.92	0	0	0	0	A	Hepatomegaly	Splenomegaly	Hepatosplenomegaly	3	87.5	70	90	70	80.4348	Often	A long time	Whole body	Evening	Often	A long time
PK42198	Y4	M	11	1	1	1	4	1	9	139.4	6.45624	Y4 Sm+	1	1	0	0	2	7	Kanyichudo Primary	3	8.8	1	33	19	16.982	0.02	0	999.99	-0.55	0	0	0	0	A	No hepatomegaly	Splenomegaly	Splenomegaly	3	71.875	70	75	75	72.8261	Sometimes	A while	Whole body	Midday	Sometimes	A while
PK42228	Y4	M	13	2	1	1	4	1	9	140.9	6.38751	Y4 Sm+	0	0	0	0	2	49	Kanyichudo Primary	5	8.5	1	34.1	19.5	17.1764	-0.53	0	999.99	-2.04	1	0	0	0	B	Hepatomegaly	No splenomegaly	Hepatomegaly	3	84.375	95	95	85	89.1304	Never				Never
PK42209	Y4	M	13	2	1	1	92	1	10	143.3	6.97837	Y4 Sm+	0	0	0	0	2	23	Kanyichudo Primary	4	9.8	1	39	21.1	18.9921	0.33	0	999.99	-1.72	0	0	0	0	A	No hepatomegaly	No splenomegaly	Normal	3	84.375	55	65	55	67.3913	Never				Never
PK42279	Y4	M	10	1	1	1	4	1	9	143.8	6.25869	Y4 Sm+	0	0	0	0	4	8	Raliew Primary	4	11.3	0	34.1	18.2	16.4906	0.03	0	0.54	0.94	0	0	0	0	A	Hepatomegaly	Splenomegaly	Hepatosplenomegaly	3	81.25	75	70	80	77.1739	Often	A while	Whole body	Afternoon	Sometimes	A while
PK42196	Y4	F	12	1	1	1	16	1	11	146.3	7.5188	Y4 Sm+	0	0	0	0	2	4	Kanyichudo Primary	3	8.6	1	37.5	19.9	17.5203	-0.21	0	999.99	-0.72	0	0	0	0	A	No hepatomegaly	Splenomegaly	Splenomegaly	3	71.4286	70	80	60	70.4545	Never				Never
PK42235	Y4	M	12	1	1	1	4	1	10	146.6	6.82128	Y4 Sm+	0	0	0	0	2	22	Kanyichudo Primary	5	10.6	1	43.6	22	20.287	1.12	0	999.99	-0.35	0	0	0	0	B	Hepatomegaly	Splenomegaly	Hepatosplenomegaly	3	68.75	60	75	85	71.7391	Often	A while	Legs	Morning	Often	A while
PK42378	Y4	M	11	1	1	1	95.3333	1	9	146.9	6.12662	Y4 Sm+	0	0	0	0	4	48	Raliew Primary	5	13.3	0	34.9	19.6	16.1727	-0.44	0	999.99	0.56	0	0	0	0	B	No hepatomegaly	No splenomegaly	Normal	2	81.25	70	75	75	76.087	Never				Sometimes	A while
PK42212	Y4	F	11	1	1	1	6	1	9	148.1	6.07698	Y4 Sm+	0	0	0	0	4	4	Kanyichudo Primary	4	12.8	0	31.7	17.5	14.4527	-1.58	0	999.99	0.47	0	0	0	0	B	No hepatomegaly	No splenomegaly	Normal	3.5	87.5	70	80	90	82.6087	Sometimes	Briefly	Legs	Morning	Often	Briefly
PK42217	Y4	M	13	2	1	1	6	1	7	149.4	4.68541	Y4 Sm+	0	0	0	0	4	36	Kanyichudo Primary	4	12	0	36.3	19	16.2632	-1.06	0	999.99	-0.89	0	0	0	0	B	No hepatomegaly	No splenomegaly	Normal	3	100	80	85	80	88.0435	Often	A long time	Legs	Morning	Often	A while
PK42163	Y4	F	13	2	1	1	8	1	11	151.8	7.24638	Y4 Sm+	0	0	0	0	2	40	Kanyichudo Primary	7	10.1	1	41.9	22	18.1832	-0.25	0	999.99	-0.66	0	0	0	0	B	Hepatomegaly	Splenomegaly	Hepatosplenomegaly	3	81.25	75	90	70	79.3478	Sometimes	A long time	Whole body	Morning	Sometimes	A while
PK42202	Y4	F	12	1	1	1	20	1	9	152.4	5.90551	Y4 Sm+	0	0	0	0	2	60	Kanyichudo Primary	3	10.4	1	40.6	20.6	17.4806	-0.23	0	999.99	0.17	0	0	0	0	A	No hepatomegaly	Splenomegaly	Splenomegaly	3	75	50	62.5	50	61.3636	Sometimes	Briefly	Whole body	Afternoon	Sometimes	A long time
PK42236	Y4	M	12	1	1	1	12	1	9	155.6	5.78406	Y4 Sm+	1	0	1	0	2	8	Kanyichudo Primary	5	8.8	1	44	21.1	18.1733	0.3	0	999.99	0.92	0	0	0	0	A	No hepatomegaly	Splenomegaly	Splenomegaly	3.5	87.5	70	80	80	80.4348	Never				Never
PK42165	Y4	F	14	2	1	1	24	1	9	156.3	5.75816	Y4 Sm+	0	0	0	0	2	11	Kanyichudo Primary	7	8.9	1	40.1	20	16.4145	-1.43	0	999.99	-0.5	0	0	0	0	A	Hepatomegaly	Splenomegaly	Hepatosplenomegaly	2.5	78.125	70	90	90	81.5217	Never				Never
PK42231	Y4	M	13	2	1	1	6	1	10	156.6	6.3857	Y4 Sm+	0	0	0	0	4	33	Kanyichudo Primary	5	12.5	0	43	21.5	17.5342	-0.34	0	999.99	0.08	0	0	0	0	A	No hepatomegaly	Splenomegaly	Splenomegaly	3	90.625	75	95	85	86.9565	Sometimes	A while	Whole body	Afternoon	Sometimes	A while
PK42336	Y4	F	12	1	1	1	6	1	10	157.2	6.36132	Y4 Sm+	0	0	0	0	4	31	Raliew Primary	2	11.7	0	46	22.2	18.6146	0.25	0	999.99	0.87	0	0	0	0	A	No hepatomegaly	No splenomegaly	Normal	3.5	68.75	65	65	55	64.1304	Never				Sometimes	A while
PK42246	Y4	F	14	2	1	1	6	1	9	157.5	5.71429	Y4 Sm+	0	0	0	0	2	254	Kanyichudo Primary	6	8.4	1	45.1	21.5	18.1809	-0.56	0	999.99	-0.33	0	0	0	0	A	Hepatomegaly	No splenomegaly	Hepatomegaly	3	78.125	90	90	85	84.7826	Sometimes	A while	Whole body	Midday	Sometimes	A while
PK42120	Y4	F	18	2	1	1	4	1	7	159	4.40252	Y4 Sm+	0	0	0	0	2	274	Rarieda Secondary School	III	10.5	1	72.5	31.7	28.6777	1.84	0	999.99	-0.61	0	0	0	0	A	No hepatomegaly	No splenomegaly	Normal	3	87.5	65	90	85	82.6087	Never				Often	Briefly
PK42078	Y4	F	17	2	1	1	92	1	9	159	5.66038	Y4 Sm+	0	0	0	0	2	16	Kokise Secondary	III	8.7	1	51	23.1	20.1733	-0.3	0	999.99	-0.58	0	0	0	0	A	No hepatomegaly	No splenomegaly	Normal	3	59.375	65	55	65	60.8696	Never				Sometimes	A while
PK42181	Y4	M	15	2	1	1	8	1	9	159.7	5.63557	Y4 Sm+	0	0	0	0	2	12	Kanyichudo Primary	8	11.1	1	43.7	22.3	17.1345	-1.29	0	999.99	-1.19	0	0	0	0	A	No hepatomegaly	No splenomegaly	Normal	2.5	78.125	60	75	80	73.913	Sometimes	A while	Whole body	Morning	Sometimes	A while
PK42088	Y4	F	16	2	1	1	12	1	8	161.5	4.95356	Y4 Sm+	0	0	0	0	3	27	Kokise Secondary	II	12	1	59.4	25.6	22.7741	0.65	0	999.99	-0.15	0	0	0	0	A	No hepatomegaly	No splenomegaly	Normal	3.5	68.75	55	80	70	68.4783	Never				Sometimes	A long time
PK42174	Y4	M	14	2	1	1	4	1	11	162.1	6.78593	Y4 Sm+	0	0	0	0	2	1	Kanyichudo Primary	7	9.3	1	46.4	21.5	17.6584	-0.64	0	999.99	-0.14	0	0	0	0	A	No hepatomegaly	No splenomegaly	Normal	3	78.125	70	70	90	77.1739	Sometimes	Briefly	Whole body	Evening	Never
PK42102	Y4	M	16	2	1	1	28	1	9	169.4	5.31287	Y4 Sm+	0	0	0	0	3	2	Kokise Secondary	I	12.1	1	58.4	26.2	20.351	-0.06	0	999.99	-0.45	0	0	0	0	A	No hepatomegaly	No splenomegaly	Normal	3	65.625	60	65	75	66.3043	Never				Often	A while
PK42160	Y4	M	9	1	1	1	132	2	9	140.3	6.41483	Y4 Sm+	0	0	0	0	4	36	Kanyichudo Primary	2	11.3	0	32.8	17.8	16.6632	0.36	0	0.97	1.29	0	0	0	0	B	Hepatomegaly	Splenomegaly	Hepatosplenomegaly	3.5
[truncated: 68 more columns]
